# Supplementary material for: Poly[[tris­(μ2-4,4′-bipyridine N,N′-di­oxide)hexa­nitratodieuropium(III)] dichloro­methane disolvate]
Source: Acta Crystallogr Sect E Struct Rep Online. 2010 Aug 21;66(Pt 9):m1156–7. doi: 10.1107/S1600536810033246 (PMC3007853; doi:10.1107/S1600536810033246)
Supplement: Supplementary file 2 [file e-66-m1156-Isup2.hkl]

# 
# h,k,l, Fc-squared, Fo-squared, sigma(Fo-squared) and status flag 
# 
data_I
_shelx_title ' 09jmk039 in P-1' 
_shelx_refln_list_code          4 
_shelx_F_calc_maximum      218.53 
_exptl_crystal_F_000       690.00 
_reflns_d_resolution_high  0.6795 
 
loop_ 
 _symmetry_equiv_pos_as_xyz 
 'x, y, z' 
 '-x, -y, -z' 
 
_cell_length_a     7.9841 
_cell_length_b    11.5723 
_cell_length_c    13.0522 
_cell_angle_alpha  86.013 
_cell_angle_beta   80.255 
_cell_angle_gamma  78.392 
 
_shelx_F_squared_multiplier     1.000 
 
loop_ 
 _refln_index_h 
 _refln_index_k 
 _refln_index_l 
 _refln_F_squared_calc 
 _refln_F_squared_meas 
 _refln_F_squared_sigma 
 _refln_observed_status 
   1   0   0      248.58      296.92      4.80 o 
   2   0   0    20248.47    20682.42    191.61 o 
   3   0   0       36.88       40.50      2.18 o 
   4   0   0     6054.16     6083.80     61.23 o 
   5   0   0     9540.93     9775.52     96.14 o 
   6   0   0      752.42      713.67     19.36 o 
   7   0   0     5702.51     5653.40     93.79 o 
   8   0   0      202.95      193.63     12.62 o 
   9   0   0      649.30      594.15     27.38 o 
  10   0   0       42.56       27.75      8.00 o 
  11   0   0      733.30      789.39     46.18 o 
 -10   1   0     2403.14     2478.97     53.84 o 
  -9   1   0      349.71      336.56     17.17 o 
  -8   1   0     3455.87     3284.44     57.73 o 
  -7   1   0     2595.13     2554.98     74.51 o 
  -6   1   0     4511.12     4523.14    133.79 o 
  -5   1   0     9655.70     9883.01    155.85 o 
  -4   1   0        2.13        5.70      1.73 o 
  -3   1   0    16531.12    17560.72    163.24 o 
  -2   1   0       35.98       39.28      2.86 o 
  -1   1   0    25294.18    25546.26    391.19 o 
   0   1   0     4511.12     5215.33     61.38 o 
   1   1   0     7843.81     8324.25    125.37 o 
   2   1   0    24736.53    25068.66    231.01 o 
   3   1   0      819.16      798.68     18.91 o 
   4   1   0     3799.20     3821.25     40.53 o 
   5   1   0      744.12      716.12     11.69 o 
   6   1   0     3681.11     3612.63     55.70 o 
   7   1   0      482.14      473.08     16.82 o 
   8   1   0     1770.90     1712.56     37.35 o 
   9   1   0      875.27      849.78     26.88 o 
  10   1   0      669.42      670.73     25.71 o 
  11   1   0      835.08      871.28     47.61 o 
 -10   2   0      756.98      749.31     27.74 o 
  -9   2   0      363.89      344.63     17.50 o 
  -8   2   0     1750.95     1723.02     38.18 o 
  -7   2   0       67.23       68.77     11.66 o 
  -6   2   0     1987.95     2029.59     37.53 o 
  -5   2   0      411.56      422.69      9.41 o 
  -4   2   0     5877.48     6198.78    134.28 o 
  -3   2   0     2126.87     2368.84     30.34 o 
  -2   2   0      429.40      423.72      9.31 o 
  -1   2   0    16306.92    17192.44    158.24 o 
   0   2   0     2192.96     2389.24     31.19 o 
   1   2   0    27834.78    28603.26    267.13 o 
   2   2   0      431.41      399.18      8.37 o 
   3   2   0     7953.06     7751.66     75.04 o 
   4   2   0       80.28       84.12      3.55 o 
   5   2   0     1115.85     1110.82     16.62 o 
   6   2   0     5459.16     5402.56     90.70 o 
   7   2   0     3118.86     3008.03     78.32 o 
   8   2   0      923.07      890.14     25.56 o 
   9   2   0      330.35      295.70     15.78 o 
  10   2   0      834.23      918.20     30.21 o 
  11   2   0      107.95      101.06     13.61 o 
 -10   3   0       77.42       80.74     12.86 o 
  -9   3   0     1499.75     1395.86     36.65 o 
  -8   3   0     1051.04     1029.11     31.19 o 
  -7   3   0     3434.34     3376.48     57.03 o 
  -6   3   0      669.50      662.36     19.18 o 
  -5   3   0     1111.35     1146.27     18.00 o 
  -4   3   0     6276.45     6523.61     84.77 o 
  -3   3   0       79.42      129.85      4.74 o 
  -2   3   0    12603.25    12897.46    124.36 o 
  -1   3   0      247.75      267.21      5.31 o 
   0   3   0    30095.96    30601.82    288.92 o 
   1   3   0      784.31      920.42     15.17 o 
   2   3   0       45.32       78.09      7.41 o 
   3   3   0      440.55      469.09      8.49 o 
   4   3   0     3062.77     2921.55     33.02 o 
   5   3   0     2788.15     2635.08     31.61 o 
   6   3   0     1148.81     1116.99     25.34 o 
   7   3   0     3721.93     3568.81     57.99 o 
   8   3   0      679.51      643.67     21.33 o 
   9   3   0     2102.50     2071.44     45.17 o 
  10   3   0      182.00      179.94     14.71 o 
  11   3   0     1108.29     1174.24     37.01 o 
 -10   4   0     1283.20     1317.89     73.32 o 
  -9   4   0      436.45      422.49     19.79 o 
  -8   4   0     3471.08     3417.81     63.08 o 
  -7   4   0     1763.35     1644.48     35.82 o 
  -6   4   0      272.08      279.29     13.57 o 
  -5   4   0     2978.17     2937.19     39.71 o 
  -4   4   0      670.77      680.99     13.07 o 
  -3   4   0    10419.68    10813.88    105.34 o 
  -2   4   0     1447.72     1490.71     19.25 o 
  -1   4   0    16693.79    17463.94    162.31 o 
   0   4   0       10.18       24.05      3.31 o 
   1   4   0     2343.91     2256.75     31.42 o 
   2   4   0     6019.39     6215.89     61.63 o 
   3   4   0     4811.17     4816.39     49.92 o 
   4   4   0     2930.77     2749.82     32.16 o 
   5   4   0      763.99      749.06     13.43 o 
   6   4   0     2334.06     2325.91     31.34 o 
   7   4   0        5.81       14.24     12.62 o 
   8   4   0      279.02      275.78     24.52 o 
   9   4   0     1456.40     1437.10     65.70 o 
  10   4   0      481.18      538.69     22.71 o 
  11   4   0      618.55      677.81     54.04 o 
 -10   5   0      125.71      144.74     24.28 o 
  -9   5   0      689.53      728.14     26.41 o 
  -8   5   0     1169.40     1097.01     30.79 o 
  -7   5   0      450.01      440.38     17.80 o 
  -6   5   0     4094.33     4171.32     65.37 o 
  -5   5   0      259.85      263.09     11.40 o 
  -4   5   0     4729.73     4845.95     54.00 o 
  -3   5   0       84.30       88.56      4.51 o 
  -2   5   0      283.79      320.73      9.50 o 
  -1   5   0    16604.88    17343.56    162.27 o 
   0   5   0     4609.60     5066.49     76.47 o 
   1   5   0     8675.69     8431.73    103.25 o 
   2   5   0        3.83       10.14      1.65 o 
   3   5   0     2822.88     2512.22     29.65 o 
   4   5   0      851.48      912.86     44.36 o 
   5   5   0     2878.76     2885.87     35.30 o 
   6   5   0     3084.84     2979.82     37.14 o 
   7   5   0     2224.66     2174.43     54.75 o 
   8   5   0     1617.79     1638.77     36.67 o 
   9   5   0      665.39      701.33     24.40 o 
  10   5   0     1499.88     1570.63     77.84 o 
  11   5   0       44.77       34.91     10.18 o 
  -9   6   0     1395.92     1441.40     39.13 o 
  -8   6   0      184.60      184.80     13.94 o 
  -7   6   0     1410.57     1381.16     33.44 o 
  -6   6   0      458.00      447.58     16.74 o 
  -5   6   0     3451.12     3491.12     43.73 o 
  -4   6   0     3879.05     3905.54     46.36 o 
  -3   6   0     1808.55     1867.85     25.75 o 
  -2   6   0     6664.99     6444.05     66.57 o 
  -1   6   0     1896.53     2098.64     60.02 o 
   0   6   0     7616.96     7558.93    122.05 o 
   1   6   0     1104.26     1067.69     21.33 o 
   2   6   0     9766.97     9854.95     96.12 o 
   3   6   0     1570.06     1510.28     20.76 o 
   4   6   0     7578.07     7558.76     77.55 o 
   5   6   0     5241.14     5023.09     55.83 o 
   6   6   0     2742.15     2760.02     35.91 o 
   7   6   0     2672.06     2684.79     49.99 o 
   8   6   0      129.29      138.25     10.87 o 
   9   6   0     1375.80     1348.66     35.25 o 
  10   6   0        4.73        1.43      5.55 o 
  11   6   0      725.42      776.76     29.55 o 
  -9   7   0      149.32      126.93     14.16 o 
  -8   7   0     1807.25     1828.57     47.61 o 
  -7   7   0     1248.17     1266.70     35.47 o 
  -6   7   0       24.11       30.15      6.03 o 
  -5   7   0     2636.41     2777.79     37.93 o 
  -4   7   0     2180.67     2269.21     31.64 o 
  -3   7   0    11319.17    11365.65    120.99 o 
  -2   7   0        2.23        1.63      1.68 o 
  -1   7   0     4664.94     4515.26    109.51 o 
   0   7   0      916.94      893.75     20.17 o 
   1   7   0     1354.44     1304.54     37.61 o 
   2   7   0     4686.10     4749.12     50.43 o 
   3   7   0     5998.60     6017.22     63.23 o 
   4   7   0     2490.67     2410.23     31.08 o 
   5   7   0       29.31       33.44      7.49 o 
   6   7   0     2196.67     2213.59     31.36 o 
   7   7   0       77.19       94.61     21.66 o 
   8   7   0     1493.64     1490.79     35.09 o 
   9   7   0      640.02      660.98     23.77 o 
  10   7   0      698.69      763.46     61.42 o 
  11   7   0      346.15      317.57     24.76 o 
  -8   8   0     1937.62     2121.55     72.37 o 
  -7   8   0       99.22       83.07     10.07 o 
  -6   8   0     1831.30     1925.39     53.32 o 
  -5   8   0        0.66        0.18      3.19 o 
  -4   8   0     3101.97     3067.58     40.53 o 
  -3   8   0      144.08      142.53      6.60 o 
  -2   8   0     1787.78     1814.45     28.06 o 
  -1   8   0     3966.13     4071.88     60.84 o 
   0   8   0        9.29       15.57      3.66 o 
   1   8   0     3489.29     3240.25     50.57 o 
   2   8   0      182.68      170.23      9.07 o 
   3   8   0     4382.95     4427.72     65.10 o 
   4   8   0      644.14      641.75     13.07 o 
   5   8   0     2140.49     2135.60     51.68 o 
   6   8   0     1301.02     1292.42     22.42 o 
   7   8   0     1178.12     1206.89     29.28 o 
   8   8   0     2693.14     2785.23    110.22 o 
   9   8   0      751.94      805.32     29.52 o 
  10   8   0     1174.72     1255.03     57.61 o 
  -8   9   0        3.95       10.47     12.86 o 
  -7   9   0     1384.50     1366.44     54.75 o 
  -5   9   0      892.45      928.42     40.47 o 
  -4   9   0     2064.70     2140.51     42.03 o 
  -3   9   0      266.23      254.92     12.54 o 
  -2   9   0     7986.58     7993.88    108.43 o 
  -1   9   0      112.02      101.77     17.85 o 
   0   9   0     3369.78     3328.08     57.61 o 
   1   9   0     4833.70     4777.87    120.69 o 
   2   9   0     5059.42     4991.07     99.51 o 
   3   9   0     5956.05     5939.90    199.01 o 
   4   9   0     5559.78     5399.77     78.95 o 
   5   9   0     4838.82     4656.98     89.75 o 
   6   9   0     1170.87     1164.43     30.71 o 
   7   9   0      381.76      382.79     27.14 o 
   8   9   0       15.83       13.81      9.05 o 
   9   9   0     1741.62     1765.42     67.13 o 
  10   9   0       24.24       16.19     15.24 o 
  -7  10   0     2015.69     1970.15     69.99 o 
  -6  10   0      235.14      247.10     23.81 o 
  -5  10   0     3900.63     3917.44    101.89 o 
  -4  10   0      806.71      788.06     59.99 o 
  -3  10   0     5705.09     5511.03    121.41 o 
  -2  10   0      238.57      223.68     21.90 o 
  -1  10   0     2855.10     2620.04     69.51 o 
   0  10   0     2392.25     2238.30     71.18 o 
   1  10   0      220.40      245.54     25.71 o 
   2  10   0     2301.09     2153.35     41.12 o 
   3  10   0     1533.32     1432.35     49.52 o 
   4  10   0     4071.36     3936.45     86.18 o 
   5  10   0       42.74       47.43      7.09 o 
   6  10   0      848.89      853.77     24.60 o 
   7  10   0       87.61      116.65     19.04 o 
   8  10   0     1362.28     1429.76     58.56 o 
   9  10   0      316.22      338.52     30.95 o 
  -6  11   0     1406.01     1498.32     59.51 o 
  -5  11   0        1.43        3.33      7.62 o 
  -4  11   0      742.96      794.31     25.48 o 
  -3  11   0      583.31      572.09     20.74 o 
  -2  11   0      415.72      401.49     16.88 o 
  -1  11   0     1782.08     1726.81     37.82 o 
   0  11   0       29.28       28.41      7.14 o 
   1  11   0     1963.14     1875.61     39.17 o 
   2  11   0        6.07        4.52      3.70 o 
   3  11   0     1116.33     1059.53     55.94 o 
   4  11   0      554.26      504.19     24.52 o 
   5  11   0     2440.50     2348.69     46.43 o 
   6  11   0      618.12      660.61     26.90 o 
   7  11   0      703.00      717.02     39.52 o 
   8  11   0      861.10      928.89     48.09 o 
   9  11   0      317.40      347.56     33.33 o 
  -6  12   0      291.31      306.14     25.71 o 
  -5  12   0      199.72      187.59     22.85 o 
  -4  12   0     1092.13     1148.55     45.23 o 
  -3  12   0      190.98      185.06     15.47 o 
  -2  12   0     1219.66     1230.32     32.85 o 
  -1  12   0       12.76        8.34      3.86 o 
   0  12   0      810.06      826.60     25.38 o 
   1  12   0      884.35      799.33     24.89 o 
   2  12   0     2755.48     2566.64     49.70 o 
   3  12   0      462.24      420.44     17.56 o 
   4  12   0     1945.00     1892.89     41.62 o 
   5  12   0      705.52      697.71     26.66 o 
   6  12   0      859.81      869.43     27.21 o 
   7  12   0      825.19      819.39     43.80 o 
   8  12   0      213.38      263.29     29.04 o 
  -5  13   0     1634.53     1866.36     69.99 o 
  -4  13   0      142.54      149.04     13.69 o 
  -3  13   0     1729.70     1719.45     91.65 o 
  -2  13   0        0.91        1.26      4.52 o 
  -1  13   0      673.20      673.32     24.03 o 
   0  13   0      586.70      609.57     43.80 o 
   1  13   0     1433.44     1351.73     34.81 o 
   2  13   0      371.35      368.69     27.61 o 
   3  13   0     2303.98     2179.26     53.09 o 
   4  13   0     2169.42     2128.38     51.66 o 
   5  13   0      362.79      342.94     17.22 o 
   6  13   0      550.98      563.51     33.80 o 
   7  13   0       62.92       80.94     18.57 o 
   8  13   0     1884.52     1925.39     74.27 o 
  -4  14   0      786.77      808.91     43.80 o 
  -3  14   0      396.82      413.45     20.86 o 
  -2  14   0     1325.69     1284.01     60.94 o 
  -1  14   0      601.42      639.23     24.73 o 
   0  14   0      853.44      818.25     27.89 o 
   1  14   0      719.36      654.07     49.04 o 
   2  14   0       19.53       18.04      5.88 o 
   3  14   0     1588.96     1506.56     38.83 o 
   4  14   0       92.73       90.90     10.97 o 
   5  14   0     2003.71     1893.88     44.94 o 
   6  14   0      395.31      374.11     36.66 o 
   7  14   0      249.85      263.77     28.57 o 
  -3  15   0      308.76      356.61     28.57 o 
  -2  15   0     1526.79     1601.59     43.18 o 
  -1  15   0       12.83       16.27      6.90 o 
   0  15   0     1983.16     2012.15     57.85 o 
   1  15   0      524.63      530.07     23.20 o 
   2  15   0     1648.50     1590.15     41.53 o 
   3  15   0      458.20      448.92     21.28 o 
   4  15   0     1576.05     1536.24     40.87 o 
   5  15   0      861.24      860.07     29.76 o 
   6  15   0      266.92      260.90     16.80 o 
   0  16   0      416.37      460.40     31.42 o 
   1  16   0     1884.54     1919.08     48.45 o 
   2  16   0      512.85      501.72     22.83 o 
   3  16   0      232.93      230.48     16.74 o 
   4  16   0     1207.29     1161.52     35.71 o 
   5  16   0       80.95       72.85     13.33 o 
  -4 -16   1      122.45      109.51     16.19 o 
  -3 -16   1      838.19      790.67     28.90 o 
  -2 -16   1      141.05      137.57     13.69 o 
  -1 -16   1      501.45      464.03     22.39 o 
   0 -16   1      911.15      956.03     46.66 o 
  -6 -15   1      974.61     1000.31     42.37 o 
  -5 -15   1      156.53      172.09     14.53 o 
  -4 -15   1      880.66      923.07     30.84 o 
  -3 -15   1      547.86      522.43     22.77 o 
  -2 -15   1      315.72      297.39     18.81 o 
  -1 -15   1     1095.50     1074.65     33.47 o 
   0 -15   1        7.26        8.81      6.40 o 
   1 -15   1     1298.27     1316.24     38.34 o 
   2 -15   1       24.29       25.02      7.66 o 
  -7 -14   1      630.61      697.50     41.42 o 
  -6 -14   1      595.09      623.14     24.46 o 
  -5 -14   1      743.85      756.57     27.05 o 
  -4 -14   1     2680.51     2602.64     54.43 o 
  -3 -14   1      235.26      229.52     15.63 o 
  -2 -14   1     1483.67     1405.27     37.15 o 
  -1 -14   1       27.98       29.60      6.90 o 
   0 -14   1     2214.85     2168.60     48.60 o 
   1 -14   1      298.55      316.38     17.32 o 
   2 -14   1     1505.08     1514.26     40.18 o 
   3 -14   1      622.74      609.61     29.04 o 
   4 -14   1      841.78      867.05     61.66 o 
  -7 -13   1     1928.41     1910.63     70.94 o 
  -6 -13   1      526.93      492.41     24.52 o 
  -5 -13   1     1663.79     1646.46     39.93 o 
  -4 -13   1      181.39      164.69     12.67 o 
  -3 -13   1     1808.83     1679.79     39.96 o 
  -2 -13   1      345.02      332.18     16.64 o 
  -1 -13   1      787.13      767.20     25.40 o 
   0 -13   1      482.03      479.85     20.01 o 
   1 -13   1      236.08      211.87     14.28 o 
   2 -13   1      866.94      856.34     28.07 o 
   3 -13   1       30.47       36.63      7.74 o 
   4 -13   1      679.03      665.81     25.42 o 
   5 -13   1      113.28       89.51     16.19 o 
  -8 -12   1     1746.92     1985.86     74.27 o 
  -7 -12   1        1.78       11.90      9.52 o 
  -6 -12   1      489.02      469.20     19.68 o 
  -5 -12   1      908.53      886.91     26.97 o 
  -4 -12   1      659.31      620.50     21.90 o 
  -3 -12   1     1972.41     1884.57     53.80 o 
  -2 -12   1      363.23      367.61     43.33 o 
  -1 -12   1     2870.25     2695.23     51.64 o 
   0 -12   1        2.10       11.76      4.34 o 
   1 -12   1     1764.22     1677.24     38.80 o 
   2 -12   1      519.78      474.53     35.71 o 
   3 -12   1     2042.42     2014.76     44.68 o 
   4 -12   1     1122.23     1102.69     31.99 o 
   5 -12   1      985.39     1012.21     47.61 o 
   6 -12   1      560.41      521.82     33.33 o 
  -9 -11   1      954.63     1051.25     53.80 o 
  -8 -11   1      402.72      400.89     31.90 o 
  -7 -11   1     1297.69     1261.69     54.28 o 
  -6 -11   1     1635.10     1616.48     50.23 o 
  -5 -11   1     1675.74     1607.97     36.79 o 
  -4 -11   1     3014.56     2894.34     53.01 o 
  -3 -11   1      100.10       99.55      9.48 o 
  -2 -11   1     1454.68     1395.53     32.76 o 
  -1 -11   1       76.02       70.42      8.24 o 
   0 -11   1     6193.93     5829.63    179.49 o 
   1 -11   1     2224.75     2147.91     43.70 o 
   2 -11   1     1444.41     1483.37     35.08 o 
   3 -11   1     1363.72     1297.14     32.91 o 
   4 -11   1      757.52      743.81     24.51 o 
   5 -11   1     2091.11     2285.33     73.32 o 
   6 -11   1       33.98       39.99     11.90 o 
   7 -11   1      880.27      901.75     47.61 o 
  -9 -10   1      662.36      743.69     44.75 o 
  -8 -10   1     1052.10     1146.00     52.37 o 
  -7 -10   1     1596.19     1702.57     62.37 o 
  -6 -10   1      720.86      712.16     22.51 o 
  -5 -10   1     4916.83     4869.27     75.65 o 
  -4 -10   1      122.57      122.00      9.95 o 
  -3 -10   1     2414.85     2316.61     43.58 o 
  -2 -10   1      626.34      600.19     19.30 o 
  -1 -10   1     2588.55     2465.30     65.70 o 
   0 -10   1     1513.24     1480.65     32.79 o 
   1 -10   1      343.03      312.70     14.13 o 
   2 -10   1     3589.76     3415.98     58.01 o 
   3 -10   1        1.78       -0.48      2.97 o 
   4 -10   1     1869.66     1931.22     41.07 o 
   5 -10   1      268.64      259.00     21.90 o 
   6 -10   1     1543.97     1593.54     58.56 o 
   7 -10   1      389.17      364.70     30.47 o 
 -10  -9   1     1386.71     1480.71     64.75 o 
  -9  -9   1       95.71      102.84     20.47 o 
  -8  -9   1     1979.26     2114.89     71.42 o 
  -7  -9   1      182.48      194.25     21.43 o 
  -6  -9   1      448.95      434.24     27.14 o 
  -5  -9   1     1461.41     1490.01     50.71 o 
  -4  -9   1     1680.79     1632.11     50.94 o 
  -3  -9   1     4598.81     4446.21    140.93 o 
  -2  -9   1     2231.20     2119.73     39.28 o 
  -1  -9   1      834.49      841.38     22.15 o 
   0  -9   1       47.70       51.31      8.81 o 
   1  -9   1     2263.59     2237.73     41.01 o 
   2  -9   1     4340.33     4293.89     66.41 o 
   3  -9   1     1708.39     1663.71     34.94 o 
   4  -9   1     1562.47     1520.63     33.82 o 
   5  -9   1     1776.62     1774.12     38.10 o 
   7  -9   1      335.11      348.99     28.09 o 
   8  -9   1     1384.61     1457.85     59.51 o 
 -10  -8   1       85.65      105.22     21.90 o 
  -9  -8   1     1560.37     1562.24     52.37 o 
  -8  -8   1      958.42     1035.15     28.94 o 
  -7  -8   1     1016.41     1046.18     27.21 o 
  -6  -8   1     3062.98     3129.53     41.07 o 
  -5  -8   1     2109.68     2070.93     34.14 o 
  -4  -8   1     7012.83     7043.96    113.77 o 
  -3  -8   1      712.96      726.43     21.90 o 
  -2  -8   1     3574.52     3421.88     53.08 o 
  -1  -8   1      354.52      303.43     12.06 o 
   0  -8   1     8505.25     8114.55    162.59 o 
   1  -8   1     6014.36     6156.69     97.60 o 
   2  -8   1     2636.58     2651.68     34.02 o 
   3  -8   1      586.76      589.33     13.30 o 
   4  -8   1      553.64      540.25     13.58 o 
   5  -8   1      689.43      690.76     16.27 o 
   6  -8   1      701.85      698.46     29.04 o 
   7  -8   1     1471.63     1554.22     58.80 o 
   8  -8   1        3.31       11.43     12.86 o 
 -11  -7   1      565.83      582.76     33.80 o 
 -10  -7   1      603.52      649.84     39.52 o 
  -9  -7   1     2250.35     2298.42     48.94 o 
  -8  -7   1     2071.13     2041.99     84.03 o 
  -7  -7   1     3005.43     3044.11     55.23 o 
  -6  -7   1       21.07       37.57      9.19 o 
  -5  -7   1     3688.99     3629.32     44.06 o 
  -4  -7   1      888.48      936.12     16.52 o 
  -3  -7   1     4708.87     4720.58     51.90 o 
  -2  -7   1     1738.44     1766.58     30.35 o 
  -1  -7   1     4626.68     4552.52     48.57 o 
   0  -7   1      229.27      256.87      8.14 o 
   1  -7   1      149.57      143.76      5.05 o 
   2  -7   1     2261.96     2344.18     30.16 o 
   3  -7   1      297.09      278.77      8.74 o 
   4  -7   1     3149.81     3191.73     40.77 o 
   5  -7   1      278.62      287.20     10.14 o 
   6  -7   1     1675.72     1678.48     41.90 o 
   7  -7   1       19.86        8.33      5.05 o 
   8  -7   1      466.99      493.29     21.33 o 
   9  -7   1      876.84      950.10     31.65 o 
 -11  -6   1       79.52       96.65     17.14 o 
 -10  -6   1     1171.80     1195.14     35.17 o 
  -9  -6   1      231.59      216.88     14.40 o 
  -8  -6   1     1113.46     1069.58     29.01 o 
  -7  -6   1       35.09       31.18      5.95 o 
  -6  -6   1     2878.13     2950.99     37.71 o 
  -5  -6   1     1365.80     1393.55     21.63 o 
  -4  -6   1     4944.47     5161.64     56.35 o 
  -3  -6   1     4338.81     4421.75     63.04 o 
  -2  -6   1     2817.96     2918.80     33.61 o 
  -1  -6   1     3593.97     3665.12     39.73 o 
   0  -6   1       27.38       43.87      2.67 o 
   1  -6   1     7187.27     7588.58     76.36 o 
   2  -6   1     1758.85     1706.23     23.14 o 
   3  -6   1     3018.16     3002.31     36.61 o 
   4  -6   1     2168.15     2188.88     30.30 o 
   5  -6   1     5387.42     5489.93     62.59 o 
   6  -6   1     1424.30     1480.46     59.51 o 
   7  -6   1      969.81      989.23     27.40 o 
   8  -6   1     1526.41     1490.32     37.01 o 
   9  -6   1      161.20      160.97     14.84 o 
 -11  -5   1     1125.73     1153.62     48.56 o 
 -10  -5   1        7.34        3.82      6.43 o 
  -9  -5   1     1251.21     1241.13     39.28 o 
  -8  -5   1      618.78      609.42     21.19 o 
  -7  -5   1      678.27      637.94     23.33 o 
  -6  -5   1     5824.52     5921.66     83.39 o 
  -5  -5   1     3487.64     3506.46     51.37 o 
  -4  -5   1     6831.95     6842.81     70.54 o 
  -3  -5   1      407.65      417.47      9.04 o 
  -2  -5   1    10452.39    10650.47    116.52 o 
  -1  -5   1      143.21      160.48      4.40 o 
   0  -5   1    21793.92    22485.85    208.65 o 
   1  -5   1     6929.55     7450.19    133.79 o 
   2  -5   1     8411.96     8642.89     85.74 o 
   3  -5   1      920.42      913.02     15.43 o 
   4  -5   1     4709.47     4671.16     52.61 o 
   5  -5   1     5541.74     5769.99    110.46 o 
   6  -5   1     1267.05     1278.99     29.24 o 
   7  -5   1     6450.97     6354.86     92.85 o 
   8  -5   1       16.66        8.50      5.88 o 
   9  -5   1     1588.78     1638.31     40.88 o 
  10  -5   1       36.42       20.95     15.71 o 
 -11  -4   1      490.21      517.24     24.58 o 
 -10  -4   1      454.43      463.68     21.60 o 
  -9  -4   1     1962.02     1947.36     43.63 o 
  -8  -4   1     2935.61     2904.32     53.23 o 
  -7  -4   1     2225.81     2106.21     67.37 o 
  -6  -4   1       85.39       79.83      9.28 o 
  -5  -4   1     4572.06     4529.67     53.65 o 
  -4  -4   1     1727.97     1863.26     23.94 o 
  -3  -4   1    33416.43    34733.39    549.35 o 
  -2  -4   1      429.63      462.77     12.12 o 
  -1  -4   1    25419.69    25433.43    234.76 o 
   0  -4   1      887.90      848.71     17.38 o 
   1  -4   1     3184.33     3209.71     34.49 o 
   2  -4   1     8998.09     9453.48     91.82 o 
   3  -4   1       11.88       12.09      2.20 o 
   4  -4   1     6208.07     6457.41     67.80 o 
   5  -4   1      179.53      192.58      7.49 o 
   6  -4   1     3521.81     3518.38     56.21 o 
   7  -4   1      321.94      329.56     14.62 o 
   8  -4   1      799.41      748.11     24.23 o 
   9  -4   1     1325.03     1230.52     33.98 o 
  10  -4   1       16.25        6.38      8.33 o 
 -11  -3   1      635.66      617.81     26.84 o 
 -10  -3   1     1380.36     1393.22     38.22 o 
  -9  -3   1      729.41      764.85     35.71 o 
  -8  -3   1     1746.71     1747.49     38.31 o 
  -7  -3   1      441.49      451.30     16.60 o 
  -6  -3   1     5824.39     5798.40     91.65 o 
  -5  -3   1     1482.37     1606.35     21.38 o 
  -4  -3   1     3098.88     3131.48     35.15 o 
  -3  -3   1     5628.37     5907.23     68.76 o 
  -2  -3   1     1281.49     1402.22     17.38 o 
  -1  -3   1     2513.65     2602.60     27.72 o 
   0  -3   1     3589.92     3767.62     38.23 o 
   1  -3   1    19854.34    20789.98    340.28 o 
   2  -3   1      560.70      575.05     12.81 o 
   3  -3   1     2014.83     1876.99     33.37 o 
   4  -3   1      959.16     1015.18     16.31 o 
   5  -3   1     2874.73     2891.04     36.61 o 
   6  -3   1     1253.49     1222.97     57.37 o 
   7  -3   1      661.57      639.25     20.19 o 
   8  -3   1     4495.30     4282.61     70.19 o 
   9  -3   1      140.47      142.51     12.78 o 
  10  -3   1     1919.39     2043.89     48.29 o 
 -11  -2   1      548.31      561.81     39.04 o 
 -10  -2   1      343.20      312.33     18.03 o 
  -9  -2   1     1177.75     1142.76     31.90 o 
  -8  -2   1     2434.39     2382.04     46.71 o 
  -7  -2   1     1449.28     1431.95     31.94 o 
  -6  -2   1     4374.56     4275.19     63.74 o 
  -5  -2   1     1197.30     1183.85     16.24 o 
  -4  -2   1     6865.81     6873.96     68.56 o 
  -3  -2   1      140.29      145.73      6.07 o 
  -2  -2   1    32791.49    33381.84    308.16 o 
  -1  -2   1       74.15       99.41      4.13 o 
   0  -2   1     7731.17     7956.23     75.28 o 
   1  -2   1       38.47       45.21      2.14 o 
   2  -2   1     1271.06     1119.56     14.47 o 
   3  -2   1     8294.59     8282.33     97.62 o 
   4  -2   1     3338.87     3375.87     39.44 o 
   5  -2   1     5210.43     5183.93     83.05 o 
   6  -2   1       99.04       90.00     15.71 o 
   7  -2   1     2952.50     2891.61     49.99 o 
   8  -2   1        5.37        6.95      5.02 o 
   9  -2   1     1543.04     1565.44     38.37 o 
  10  -2   1      133.88      113.21     13.42 o 
 -11  -1   1      405.09      449.93     37.14 o 
 -10  -1   1     1182.92     1153.91     34.60 o 
  -9  -1   1      595.09      596.08     22.49 o 
  -8  -1   1     1733.65     1681.57     40.95 o 
  -7  -1   1     6931.98     6776.48     95.23 o 
  -6  -1   1       15.61       11.57      8.33 o 
  -5  -1   1     5113.82     5005.45     69.13 o 
  -4  -1   1      157.39      141.03      6.90 o 
  -3  -1   1    25846.69    26505.41    301.47 o 
  -2  -1   1     2375.77     2543.61     26.63 o 
  -1  -1   1    13215.84    13543.86    125.94 o 
   0  -1   1    12604.06    12737.91    225.00 o 
   1  -1   1      142.87      170.47      3.38 o 
   2  -1   1     3601.57     4083.33     61.43 o 
   3  -1   1      771.50      786.23     11.74 o 
   4  -1   1     9283.77     9148.81     89.50 o 
   5  -1   1       25.44       43.47      6.99 o 
   6  -1   1     1739.21     1714.34     32.82 o 
   7  -1   1       99.49       90.16      8.24 o 
   8  -1   1     1294.27     1204.39     30.30 o 
   9  -1   1     1077.57     1067.08     30.63 o 
  10  -1   1      159.71      141.32     14.09 o 
  11  -1   1     1227.81     1267.88     56.18 o 
 -10   0   1      739.90      739.78     27.31 o 
  -9   0   1      343.60      333.95     16.88 o 
  -8   0   1     1685.70     1627.46     65.47 o 
  -7   0   1      607.09      603.61     30.71 o 
  -6   0   1     8375.16     8552.66    112.05 o 
  -5   0   1      101.82      109.59      7.23 o 
  -4   0   1     1769.11     1799.57     29.96 o 
  -2   0   1     6262.75     6637.80     79.42 o 
  -1   0   1    10310.69    11375.48    111.80 o 
   0   0   1      886.04     1001.17     12.96 o 
   1   0   1    15014.05    15739.01    311.36 o 
   2   0   1     4547.80     4788.09     46.61 o 
   3   0   1      841.10      815.06     11.54 o 
   4   0   1       32.28       58.68      7.10 o 
   5   0   1      788.47      776.00     13.34 o 
   6   0   1     8775.10     8425.86    153.07 o 
   7   0   1       22.45       33.56      5.88 o 
   8   0   1     5047.85     4959.92     76.90 o 
   9   0   1       49.28       43.32      9.05 o 
  10   0   1     2267.98     2286.98     50.63 o 
  11   0   1       21.85       17.62     14.28 o 
 -10   1   1      288.35      277.40     20.95 o 
  -9   1   1     1093.36     1090.95     31.47 o 
  -8   1   1      749.36      676.83     34.76 o 
  -7   1   1     3502.79     3447.91     57.36 o 
  -6   1   1     1706.84     1691.96     33.32 o 
  -5   1   1      157.00      145.46      8.08 o 
  -4   1   1     9789.86    10173.29    190.72 o 
  -3   1   1      125.12      145.93      9.26 o 
  -2   1   1     7836.40     8174.99    102.84 o 
  -1   1   1     3517.48     3712.23     36.33 o 
   0   1   1    17591.22    17909.07    182.39 o 
   1   1   1     2158.40     2219.56     24.37 o 
   2   1   1     2379.48     2392.07     24.97 o 
   3   1   1     1831.93     1572.69     18.73 o 
   4   1   1     4024.97     4138.97     43.77 o 
   5   1   1     7700.10     7450.10    120.17 o 
   6   1   1      823.45      763.46     19.52 o 
   7   1   1     4871.41     4756.56     71.33 o 
   8   1   1     1119.35     1126.69     50.23 o 
   9   1   1     1394.11     1398.55     35.17 o 
  10   1   1      377.31      390.13     19.83 o 
  11   1   1     1311.17     1380.38     40.18 o 
 -10   2   1      967.09     1021.89     52.85 o 
  -9   2   1     1024.36      989.74     30.10 o 
  -8   2   1      228.22      203.79     20.95 o 
  -7   2   1     5079.12     4904.31    119.50 o 
  -6   2   1       60.85       64.32      7.23 o 
  -5   2   1     5477.33     5156.05     71.83 o 
  -4   2   1      137.43      144.84      7.09 o 
  -3   2   1    10106.57     9899.79     95.22 o 
  -2   2   1       15.78       20.00      1.73 o 
  -1   2   1     3615.69     3818.76     37.88 o 
   0   2   1     2161.77     2390.02     29.28 o 
   1   2   1     7831.19     8087.63     78.57 o 
   2   2   1     3218.20     3678.79     37.11 o 
   3   2   1    12323.77    13153.29    123.56 o 
   4   2   1    10680.63    10670.27    102.81 o 
   5   2   1        0.42        5.65      2.45 o 
   6   2   1     1129.44     1177.10     26.41 o 
   7   2   1      736.53      697.62     20.35 o 
   8   2   1     2897.29     2871.31     51.97 o 
   9   2   1     1911.76     1898.32     42.05 o 
  10   2   1     1018.96      997.65     31.37 o 
  11   2   1      659.68      704.56     28.18 o 
 -10   3   1      540.25      526.98     23.98 o 
  -9   3   1        9.36       11.49      7.86 o 
  -8   3   1     2705.95     2594.65     66.89 o 
  -7   3   1      317.10      311.19     14.43 o 
  -6   3   1     2884.44     2734.98     46.92 o 
  -5   3   1       16.10       29.68      4.68 o 
  -4   3   1     1409.41     1356.51     26.02 o 
  -3   3   1     2975.13     3049.73     34.11 o 
  -2   3   1      551.70      557.93      9.36 o 
  -1   3   1    18357.05    18445.41    170.30 o 
   0   3   1      996.36     1076.69     12.81 o 
   1   3   1     1407.82     1349.11     15.60 o 
   2   3   1        1.32       27.51      5.59 o 
   3   3   1     4031.00     4292.11     44.38 o 
   4   3   1       97.57       89.02      5.50 o 
   5   3   1     1362.12     1434.68     20.28 o 
   6   3   1     9686.54     9978.18    100.44 o 
   7   3   1      926.54      999.54     32.61 o 
   8   3   1     3146.79     3112.21     55.25 o 
   9   3   1      832.85      821.34     26.01 o 
  10   3   1     1988.98     2009.38     46.55 o 
  11   3   1       15.41       21.52      8.79 o 
 -10   4   1        1.44       -4.52      6.12 o 
  -9   4   1     1016.95     1082.66     32.61 o 
  -8   4   1      578.20      512.81     20.32 o 
  -7   4   1     3024.77     2837.50     51.61 o 
  -6   4   1      971.32      940.95     24.21 o 
  -5   4   1        9.50       13.39     10.71 o 
  -4   4   1     2095.96     2077.70     38.05 o 
  -3   4   1        3.38        8.46      1.78 o 
  -2   4   1    10156.22     9912.79     95.71 o 
  -1   4   1     4990.52     5317.53     53.37 o 
   0   4   1    23467.92    24076.44    224.29 o 
   1   4   1     1431.35     1303.90     30.95 o 
   2   4   1     3254.09     3285.52     34.97 o 
   3   4   1     6678.35     6370.42     63.85 o 
   4   4   1     7393.03     7543.34     76.50 o 
   5   4   1    17605.84    17997.94    171.06 o 
   6   4   1       50.97       56.74      5.48 o 
   7   4   1     6229.36     6300.58     89.36 o 
   8   4   1        0.62        1.68      7.62 o 
   9   4   1     2803.47     2824.62     54.39 o 
  10   4   1     1802.68     1795.85     54.51 o 
  11   4   1     1248.35     1361.04     39.77 o 
  -9   5   1      374.49      358.26     35.23 o 
  -8   5   1      453.31      432.52     19.34 o 
  -7   5   1     3176.00     3215.74     56.97 o 
  -6   5   1       90.86      109.29     11.19 o 
  -5   5   1     7351.15     7097.93     95.96 o 
  -4   5   1        4.00       11.02      2.44 o 
  -3   5   1     7528.26     7705.72     78.36 o 
  -2   5   1      857.65      897.01     16.72 o 
  -1   5   1    12182.51    13342.39    126.44 o 
   0   5   1    18082.29    19324.55    181.87 o 
   1   5   1     5929.72     5774.39     73.80 o 
   2   5   1     9537.24     9494.58     91.97 o 
   3   5   1     5541.79     5492.02     56.78 o 
   4   5   1    10112.24    10530.90    103.38 o 
   5   5   1     2258.55     2332.09     29.97 o 
   6   5   1     2995.84     3055.53     38.11 o 
   7   5   1     1334.88     1333.57     30.23 o 
   8   5   1     1292.20     1291.13     32.61 o 
   9   5   1     1456.44     1440.97     35.90 o 
  10   5   1      614.81      617.92     51.42 o 
  11   5   1      550.41      554.78     25.26 o 
  -9   6   1       24.09       20.50      9.05 o 
  -8   6   1     2672.98     2745.94    127.36 o 
  -7   6   1       43.76       31.19      6.90 o 
  -6   6   1     2764.08     2696.03     65.23 o 
  -5   6   1        7.97        9.01      4.00 o 
  -4   6   1     4153.07     4146.88     48.61 o 
  -3   6   1     1389.57     1451.59     21.61 o 
  -2   6   1      633.76      716.15     12.94 o 
  -1   6   1     5603.73     5602.90     70.37 o 
   0   6   1     1410.28     1389.30     25.38 o 
   1   6   1     6140.23     6319.09     81.71 o 
   2   6   1      330.80      388.43      8.66 o 
   3   6   1     1204.03     1188.06     17.20 o 
   4   6   1     1719.33     1660.06     23.07 o 
   5   6   1     1812.89     1837.24     25.79 o 
   6   6   1     9870.32    10142.68    144.22 o 
   7   6   1     1358.50     1419.85     31.64 o 
   8   6   1     1187.02     1193.67     30.37 o 
   9   6   1       30.90       34.98      7.32 o 
  10   6   1     1513.42     1620.02     41.42 o 
  11   6   1      324.29      324.86     19.79 o 
  -9   7   1     1176.74     1248.25     37.37 o 
  -8   7   1      338.49      302.57     17.35 o 
  -7   7   1      143.50      147.25     19.04 o 
  -6   7   1      977.04      949.77     59.04 o 
  -5   7   1       67.14       59.08      7.19 o 
  -4   7   1     5816.01     5862.80     65.47 o 
  -3   7   1       10.27       10.28      2.76 o 
  -2   7   1     5433.59     5598.64     60.04 o 
  -1   7   1      675.16      696.97     14.26 o 
   0   7   1     2680.16     2661.13     51.90 o 
   1   7   1     1510.28     1518.19     28.37 o 
   2   7   1     3965.88     3916.56     56.75 o 
   3   7   1     4399.59     4250.06     46.62 o 
   4   7   1     2913.17     2850.92     43.08 o 
   5   7   1     3079.07     3099.35     38.65 o 
   6   7   1      125.49      114.86      6.34 o 
   7   7   1     2490.23     2507.56     45.93 o 
   8   7   1      140.76      136.48     10.98 o 
   9   7   1     2321.67     2473.75     59.99 o 
  10   7   1       91.60       99.64     18.81 o 
  11   7   1      635.49      709.35     28.70 o 
  -8   8   1      247.57      225.20     25.71 o 
  -7   8   1     2131.93     2297.84    143.31 o 
  -6   8   1        6.25        7.39      7.86 o 
  -5   8   1     2411.39     2487.53     45.25 o 
  -4   8   1       21.60       28.70      3.94 o 
  -3   8   1     2362.98     2425.95     32.73 o 
  -2   8   1     2874.64     2912.64     36.02 o 
  -1   8   1     3390.87     3406.46     84.27 o 
   0   8   1     1730.72     1780.48     33.25 o 
   1   8   1     2381.91     2242.92     38.80 o 
   2   8   1     5844.00     5756.56     79.65 o 
   3   8   1     3548.80     3310.72    140.45 o 
   4   8   1     2352.27     2345.41     41.21 o 
   5   8   1        0.80       -0.09      1.77 o 
   6   8   1     2241.23     2217.57     31.98 o 
   7   8   1       10.00        9.92      4.12 o 
   8   8   1     2119.52     2184.85     44.60 o 
   9   8   1      733.15      804.15     42.85 o 
  10   8   1      452.23      530.39     37.61 o 
  -8   9   1     2330.41     2441.97     82.37 o 
  -7   9   1        1.10        7.62     10.47 o 
  -5   9   1       20.88       10.95      7.14 o 
  -4   9   1     2449.82     2396.12     45.00 o 
  -3   9   1     2483.83     2380.99     48.56 o 
  -2   9   1      165.61      138.73      9.61 o 
  -1   9   1     1934.87     2062.01     38.80 o 
   0   9   1     2084.27     2053.98     38.12 o 
   1   9   1     4747.15     4624.99    115.22 o 
   2   9   1        9.28       10.73      3.66 o 
   3   9   1     5309.37     5233.37     76.20 o 
   4   9   1      685.64      667.09     19.78 o 
   5   9   1     2326.85     2300.38     42.96 o 
   6   9   1     1114.30     1142.11     28.25 o 
   7   9   1      855.51      950.79     43.33 o 
   8   9   1      944.92      993.17     46.18 o 
   9   9   1       19.33       21.90     12.38 o 
  10   9   1     1378.15     1471.66     63.32 o 
  -7  10   1       93.71       79.51     19.52 o 
  -6  10   1      763.06      760.83     39.99 o 
  -5  10   1      359.99      359.46     25.71 o 
  -4  10   1     2527.16     2548.45     48.87 o 
  -3  10   1      534.03      521.60     18.71 o 
  -2  10   1     3115.54     3040.89     53.37 o 
  -1  10   1       68.61       63.33      7.57 o 
   0  10   1     2364.19     2175.02     41.49 o 
   1  10   1     1692.61     1546.11     32.95 o 
   2  10   1     5644.93     5437.52    102.84 o 
   3  10   1     5403.42     5376.40    105.93 o 
   4  10   1     2066.55     1985.93     39.93 o 
   5  10   1     6349.05     6185.42     90.42 o 
   6  10   1      566.12      588.48     20.25 o 
   7  10   1     1807.47     1831.60     64.28 o 
   8  10   1      196.25      209.97     24.28 o 
   9  10   1     2517.68     2772.87     89.99 o 
  10  10   1      193.71      230.44     29.52 o 
  -6  11   1       46.03       44.75     11.90 o 
  -5  11   1     2366.30     2568.62     80.46 o 
  -4  11   1        8.74       17.88      5.37 o 
  -3  11   1     2043.30     2067.33     43.52 o 
  -2  11   1     2274.83     2187.99     44.30 o 
  -1  11   1     3682.27     3483.65     59.82 o 
   0  11   1     2223.90     2043.46     41.49 o 
   1  11   1     4692.28     4396.06    134.74 o 
   2  11   1     4357.11     4132.48     66.87 o 
   3  11   1     1546.91     1544.98     34.89 o 
   4  11   1     2427.77     2315.48     53.09 o 
   5  11   1        1.18        3.25      3.87 o 
   6  11   1     2848.50     2772.55     52.57 o 
   7  11   1      224.00      226.00     13.65 o 
   8  11   1     1243.09     1404.05     59.04 o 
   9  11   1      724.11      765.59     46.18 o 
  -5  12   1      101.37       93.32     17.62 o 
  -4  12   1     1757.72     1686.10     41.00 o 
  -3  12   1     1135.69     1163.39     32.61 o 
  -2  12   1      636.01      620.43     22.44 o 
  -1  12   1       95.52       91.04      9.82 o 
   0  12   1      480.99      460.60     18.48 o 
   1  12   1     3871.01     3564.84     62.18 o 
   2  12   1       90.54       78.43      9.35 o 
   3  12   1     3542.52     3293.64     80.94 o 
   4  12   1      444.57      465.39     18.91 o 
   5  12   1      859.42      837.79     25.82 o 
   6  12   1      333.55      320.07     16.36 o 
   7  12   1      268.26      254.46     15.24 o 
   8  12   1     1969.15     2037.28     74.75 o 
   9  12   1       26.40       53.80     16.66 o 
  -5  13   1      417.54      398.51     30.00 o 
  -4  13   1      809.96      851.29     44.28 o 
  -3  13   1       40.86       39.47     10.71 o 
  -2  13   1     1839.40     1742.70     41.89 o 
  -1  13   1      142.07      135.25     11.99 o 
   0  13   1      448.39      436.18     42.14 o 
   1  13   1     1069.96     1026.87     52.13 o 
   2  13   1     2287.89     2111.91     45.54 o 
   3  13   1     3181.10     3028.83     57.61 o 
   4  13   1      250.69      225.27     14.16 o 
   5  13   1     1551.68     1511.54     37.89 o 
   6  13   1       39.72       32.20      7.20 o 
   7  13   1      660.59      724.17     34.76 o 
   8  13   1      140.26      153.78     24.28 o 
  -3  14   1     1709.91     1771.83     89.03 o 
  -2  14   1      665.77      682.08     26.16 o 
  -1  14   1     1055.34     1049.46     32.24 o 
   0  14   1     1082.78     1041.38     51.18 o 
   1  14   1     1032.06      985.01     36.42 o 
   2  14   1     2101.48     2069.50     46.71 o 
   3  14   1      224.03      231.66     15.48 o 
   4  14   1     2179.42     2053.43     49.04 o 
   5  14   1      199.88      185.36     14.53 o 
   6  14   1      684.11      729.38     26.99 o 
   7  14   1      316.94      315.66     30.47 o 
  -3  15   1      414.86      382.79     28.57 o 
  -2  15   1      948.20      960.68     32.64 o 
  -1  15   1      696.34      706.01     27.40 o 
   0  15   1       78.16       71.32     10.71 o 
   1  15   1     1149.11     1120.05     34.29 o 
   2  15   1      125.11      115.01     12.67 o 
   3  15   1      522.46      503.46     22.85 o 
   4  15   1      703.89      650.19     25.42 o 
   5  15   1      533.21      543.59     23.59 o 
   6  15   1      121.16      130.10     14.28 o 
   0  16   1      878.47      862.71     44.75 o 
   1  16   1      432.01      431.11     21.88 o 
   2  16   1      513.45      485.56     22.68 o 
   3  16   1      553.80      545.92     38.80 o 
   4  16   1      287.97      288.02     43.09 o 
   5  16   1      681.97      734.64     36.66 o 
  -4 -16   2     1042.88      976.50     43.33 o 
  -3 -16   2       24.17       21.74      6.56 o 
  -2 -16   2      553.36      547.51     24.06 o 
  -1 -16   2      166.05      209.01     24.28 o 
   0 -16   2      730.71      767.02     41.42 o 
  -6 -15   2       16.99        6.19      7.14 o 
  -5 -15   2      662.81      662.81     25.82 o 
  -4 -15   2       95.58       87.56     11.39 o 
  -3 -15   2      694.01      649.18     25.56 o 
  -2 -15   2      127.39      123.72     12.74 o 
  -1 -15   2      297.53      286.92     17.47 o 
   0 -15   2      735.19      695.42     26.93 o 
   1 -15   2      221.96      222.51     32.38 o 
   2 -15   2     1106.51     1076.07     35.71 o 
   3 -15   2        3.56       17.62      8.09 o 
  -6 -14   2      749.56      722.00     26.31 o 
  -5 -14   2      474.80      486.86     21.69 o 
  -4 -14   2      454.62      409.65     19.79 o 
  -3 -14   2     1013.14      956.01     30.21 o 
  -2 -14   2        2.20        7.51      5.21 o 
  -1 -14   2      509.88      456.50     20.35 o 
   0 -14   2        1.71        5.24      4.38 o 
   1 -14   2     1525.74     1479.27     39.35 o 
   2 -14   2      537.86      549.99     26.42 o 
   3 -14   2      688.75      743.83     28.04 o 
   4 -14   2      664.41      724.11     27.77 o 
  -7 -13   2       69.31       70.94     16.66 o 
  -6 -13   2     1643.05     1685.38     41.28 o 
  -5 -13   2      159.63      150.26     12.70 o 
  -4 -13   2     2064.26     1944.18     43.86 o 
  -3 -13   2       97.64       91.11     10.37 o 
  -2 -13   2     1012.49      962.49     28.71 o 
  -1 -13   2     1026.58      951.44     28.56 o 
   0 -13   2     1575.14     1530.32     38.02 o 
   1 -13   2     1984.23     1918.35     44.25 o 
   2 -13   2     1393.75     1374.30     36.81 o 
   3 -13   2     2042.36     2023.50     50.94 o 
   4 -13   2      359.52      362.50     18.84 o 
   5 -13   2      740.49      703.69     39.52 o 
  -8 -12   2      202.59      219.96     26.66 o 
  -7 -12   2     2886.26     2847.15     89.51 o 
  -6 -12   2        0.84        1.68      4.40 o 
  -5 -12   2     1261.33     1223.58     32.45 o 
  -4 -12   2      416.77      399.62     17.56 o 
  -3 -12   2     1797.63     1687.93     38.41 o 
  -2 -12   2     2556.13     2418.67     53.80 o 
  -1 -12   2     1810.34     1734.66     39.19 o 
   0 -12   2     2057.79     1921.24     41.73 o 
   1 -12   2      680.35      657.27     25.00 o 
   2 -12   2     1096.97     1105.17     31.11 o 
   3 -12   2        1.65        3.81      4.20 o 
   4 -12   2     1146.09     1127.50     32.61 o 
   5 -12   2      196.25      180.45     21.43 o 
   6 -12   2      477.40      436.59     30.47 o 
  -9 -11   2       36.18       26.66     15.24 o 
  -8 -11   2     1089.22     1148.38     53.80 o 
  -7 -11   2      298.53      365.18     29.52 o 
  -6 -11   2     1005.54      995.00     28.14 o 
  -5 -11   2     1119.68     1096.77     33.57 o 
  -4 -11   2      980.07      883.91     25.69 o 
  -3 -11   2      592.17      579.91     20.12 o 
  -2 -11   2       48.95       57.10      7.62 o 
  -1 -11   2     1460.47     1346.85     32.12 o 
   0 -11   2      710.38      672.18     21.85 o 
   1 -11   2     5080.88     4936.34     77.53 o 
   2 -11   2     1221.27     1141.23     30.10 o 
   3 -11   2     2982.37     2957.05     55.16 o 
   4 -11   2      849.61      839.36     26.35 o 
   5 -11   2      559.62      612.45     22.83 o 
   6 -11   2     1568.03     1672.10     61.89 o 
  -9 -10   2      345.76      325.66     31.42 o 
  -8 -10   2      761.89      885.09     46.18 o 
  -7 -10   2      859.51      881.76     43.33 o 
  -6 -10   2     1452.53     1497.35     34.43 o 
  -5 -10   2      113.32      104.55     10.24 o 
  -4 -10   2     3785.42     3717.30     94.03 o 
  -3 -10   2        3.07        6.36      3.66 o 
  -2 -10   2     3679.13     3516.47     83.56 o 
  -1 -10   2     1436.71     1405.41     31.62 o 
   0 -10   2     4623.60     4408.72     68.64 o 
   1 -10   2     3954.93     3820.15     62.42 o 
   2 -10   2     3011.44     2974.25     80.94 o 
   3 -10   2     2899.43     2911.57     82.13 o 
   4 -10   2      852.77      869.82     25.67 o 
   5 -10   2     3260.59     3290.34     59.55 o 
   6 -10   2        6.11       18.09      7.62 o 
   7 -10   2     1745.19     1720.19     62.85 o 
  -9  -9   2     2206.34     2341.99     80.46 o 
  -8  -9   2      688.98      706.55     39.99 o 
  -7  -9   2     2179.35     2185.35     70.46 o 
  -6  -9   2       62.82       74.11     13.81 o 
  -5  -9   2     2785.81     2721.99     48.23 o 
  -4  -9   2     1322.97     1291.64     29.26 o 
  -3  -9   2     2926.88     2736.22     47.24 o 
  -2  -9   2     2222.34     2117.48     39.47 o 
  -1  -9   2     4603.95     4299.77     65.22 o 
   0  -9   2     3133.02     3046.27    106.17 o 
   1  -9   2      308.97      316.59     13.45 o 
   2  -9   2     1460.67     1469.27     31.98 o 
   3  -9   2      151.63      158.26     10.95 o 
   4  -9   2     3916.23     3993.24     65.03 o 
   5  -9   2      235.59      250.47     13.01 o 
   7  -9   2      514.54      455.64     30.47 o 
   8  -9   2      433.11      435.17     33.33 o 
 -10  -8   2     1719.80     1764.47     69.99 o 
  -9  -8   2       35.20       34.15      7.64 o 
  -8  -8   2     2175.33     2162.01     45.50 o 
  -7  -8   2      299.81      313.16     19.28 o 
  -6  -8   2     1387.84     1387.17     47.61 o 
  -5  -8   2      939.31      977.89     18.52 o 
  -4  -8   2     1258.96     1186.22     20.01 o 
  -3  -8   2     1589.73     1506.28     22.59 o 
  -2  -8   2        3.17        7.55      3.61 o 
  -1  -8   2     2778.71     2633.28     43.89 o 
   0  -8   2       73.20       69.41      6.71 o 
   1  -8   2     4616.39     4693.85     54.46 o 
   2  -8   2     3841.73     3889.29     46.27 o 
   3  -8   2     2489.89     2514.78     44.40 o 
   4  -8   2      316.97      328.01     10.63 o 
   5  -8   2      719.33      720.59     24.97 o 
   6  -8   2     1691.24     1716.38     49.52 o 
   7  -8   2      155.45      177.51     13.08 o 
   8  -8   2     1966.06     2322.16    193.54 o 
 -10  -7   2      321.12      376.42     19.79 o 
  -9  -7   2     1211.93     1192.39     33.51 o 
  -8  -7   2     2342.12     2311.13     47.25 o 
  -7  -7   2     1667.24     1738.06     37.26 o 
  -6  -7   2     2942.52     2952.67    101.17 o 
  -5  -7   2       34.54       45.35      4.26 o 
  -4  -7   2     3674.43     3591.50     43.13 o 
  -3  -7   2     2477.65     2418.80     31.03 o 
  -2  -7   2     7248.35     7207.20     74.22 o 
  -1  -7   2     2132.55     2018.78     25.98 o 
   0  -7   2     3876.40     3736.37     49.41 o 
   1  -7   2     3196.33     3280.98     46.49 o 
   2  -7   2     1325.92     1252.44     23.33 o 
   3  -7   2     3324.02     3293.02     49.35 o 
   4  -7   2      316.08      336.23     12.54 o 
   5  -7   2     6602.56     6649.12     74.54 o 
   6  -7   2       27.43       28.39      5.88 o 
   7  -7   2     2201.72     2253.91     45.54 o 
   8  -7   2        7.29        7.38      6.40 o 
   9  -7   2      719.19      750.58     42.85 o 
 -10  -6   2      530.34      575.19     24.33 o 
  -9  -6   2     2512.10     2454.04     51.24 o 
  -8  -6   2      567.32      548.15     20.46 o 
  -7  -6   2     2162.50     2096.00     46.42 o 
  -6  -6   2      441.27      491.34     16.70 o 
  -5  -6   2     6282.42     6340.51     68.49 o 
  -4  -6   2       10.82       19.08      2.76 o 
  -3  -6   2     7214.60     7133.72     95.22 o 
  -2  -6   2      322.09      261.96      7.01 o 
  -1  -6   2    11327.74    11607.31    112.64 o 
   0  -6   2     4459.64     4601.26     53.95 o 
   1  -6   2      558.81      551.26     10.86 o 
   2  -6   2     3123.00     2888.70     44.61 o 
   3  -6   2      468.90      486.77     11.30 o 
   4  -6   2    10341.52    10193.01    126.48 o 
   5  -6   2     1545.89     1524.01     24.96 o 
   6  -6   2     1905.75     1968.68     38.83 o 
   7  -6   2      533.21      509.17     19.76 o 
   8  -6   2       16.65       20.70      6.71 o 
   9  -6   2     1079.95     1122.86     33.62 o 
 -10  -5   2     1134.69     1146.98     40.47 o 
  -9  -5   2       27.84       30.08      6.85 o 
  -8  -5   2     2395.57     2313.11     46.47 o 
  -7  -5   2      160.61      149.24     10.63 o 
  -6  -5   2     1932.06     1932.55     37.15 o 
  -5  -5   2     1952.81     2039.34     27.45 o 
  -4  -5   2     5432.47     5513.59     58.99 o 
  -3  -5   2     5049.88     5165.42     64.98 o 
  -2  -5   2     4946.51     5525.70     57.50 o 
  -1  -5   2     6825.83     6692.51     82.33 o 
   0  -5   2        1.21       17.54     10.53 o 
   1  -5   2     8237.06     8563.65     84.64 o 
   2  -5   2     2149.01     2238.08     59.95 o 
   3  -5   2     2135.94     2085.76     27.35 o 
   4  -5   2      816.73      819.73     15.56 o 
   5  -5   2     2006.04     1987.11     39.99 o 
   6  -5   2     6388.56     6528.42     91.35 o 
   7  -5   2      392.24      395.40     16.33 o 
   8  -5   2     2064.68     2184.29     45.79 o 
   9  -5   2        5.38        4.98      8.09 o 
 -10  -4   2     1047.44     1015.20     32.40 o 
  -9  -4   2     1778.87     1743.90     73.08 o 
  -8  -4   2      693.79      703.50     38.57 o 
  -7  -4   2      900.29      845.26     26.90 o 
  -6  -4   2     3076.45     3073.88     62.13 o 
  -5  -4   2       11.98       19.70      2.50 o 
  -4  -4   2     2742.04     2720.28     37.20 o 
  -3  -4   2      330.25      258.55      6.79 o 
  -2  -4   2    13299.34    13504.23    127.94 o 
  -1  -4   2      176.52      276.51      6.44 o 
   0  -4   2    12020.85    12430.36    117.93 o 
   1  -4   2    10827.50    11072.34    105.93 o 
   2  -4   2      560.69      535.53     14.79 o 
   3  -4   2     7581.38     7627.23     77.11 o 
   4  -4   2      547.74      593.76     15.59 o 
   5  -4   2    15621.10    15624.34    199.24 o 
   6  -4   2       53.94       61.87      5.29 o 
   7  -4   2     3492.74     3405.12     57.06 o 
   8  -4   2      359.62      356.24     16.33 o 
   9  -4   2      534.31      556.75     22.55 o 
  10  -4   2      597.33      648.06     39.52 o 
 -10  -3   2      285.74      284.03     17.95 o 
  -9  -3   2     2127.30     2049.04     76.42 o 
  -8  -3   2      335.54      324.04     15.44 o 
  -7  -3   2     3480.30     3352.01     56.64 o 
  -6  -3   2      330.79      335.40     13.42 o 
  -5  -3   2     8528.80     8373.20     84.17 o 
  -4  -3   2     6197.01     6503.51     75.60 o 
  -3  -3   2    13003.27    13393.59    189.12 o 
  -2  -3   2     8237.97     8558.38    191.63 o 
  -1  -3   2    14344.84    15176.41    141.64 o 
   0  -3   2     3502.82     3447.97     35.98 o 
   1  -3   2     2693.29     2863.54     30.84 o 
   2  -3   2    14483.21    14477.86    136.20 o 
   3  -3   2      268.46      351.18      8.06 o 
   4  -3   2     9333.80     9462.53     94.15 o 
   5  -3   2      107.16       94.99      5.45 o 
   6  -3   2      310.85      356.01     10.43 o 
   7  -3   2      422.57      427.98     16.66 o 
   8  -3   2       40.02       43.09      7.32 o 
   9  -3   2      893.15      857.26     32.14 o 
  10  -3   2      254.43      249.88     17.28 o 
 -10  -2   2     1434.03     1399.92     55.94 o 
  -9  -2   2      190.72      175.64     13.56 o 
  -8  -2   2     3675.00     3510.11     96.89 o 
  -7  -2   2     2014.78     1849.30     37.78 o 
  -6  -2   2     3397.63     3225.51     69.99 o 
  -5  -2   2      586.07      562.85     15.81 o 
  -4  -2   2     3740.23     3747.35     40.26 o 
  -3  -2   2     8190.10     8445.07    111.50 o 
  -2  -2   2        5.53       20.26      1.88 o 
  -1  -2   2     1096.77     1197.06     14.73 o 
   0  -2   2     1542.35     1656.74     18.87 o 
   1  -2   2     3951.81     3991.76     40.04 o 
   2  -2   2     2202.94     2503.14     28.90 o 
   3  -2   2       53.82       41.88      3.52 o 
   4  -2   2    11673.03    12322.82    119.05 o 
   5  -2   2     1096.72     1114.92     17.94 o 
   6  -2   2     8690.99     8782.12     90.70 o 
   7  -2   2       79.36       72.47      7.72 o 
   8  -2   2     2113.91     2018.01     41.75 o 
   9  -2   2        5.33        1.95      7.38 o 
  10  -2   2     1037.88     1016.58     32.14 o 
  11  -2   2      336.66      320.42     30.95 o 
 -10  -1   2      513.56      501.70     25.71 o 
  -9  -1   2     1550.40     1525.44     38.12 o 
  -8  -1   2      312.28      300.78     22.62 o 
  -7  -1   2      201.34      189.28     10.94 o 
  -6  -1   2     3901.26     3872.80     69.04 o 
  -5  -1   2        1.68       24.86     12.86 o 
  -4  -1   2     4518.29     4477.35     85.22 o 
  -3  -1   2       28.52       25.64      3.19 o 
  -2  -1   2    33981.82    33743.02    311.15 o 
  -1  -1   2     8482.63     8881.13     83.71 o 
   0  -1   2     7185.80     7312.66    204.34 o 
   1  -1   2     7477.48     7709.77     97.36 o 
   2  -1   2      513.07      527.34     10.15 o 
   3  -1   2    19931.44    21772.59    225.00 o 
   4  -1   2       16.48       20.63      3.07 o 
   5  -1   2    21793.78    22279.43    209.31 o 
   6  -1   2       30.08       49.60      4.26 o 
   7  -1   2     1325.59     1296.06     29.28 o 
   8  -1   2      544.61      506.13     18.68 o 
   9  -1   2     1400.25     1311.16     54.99 o 
  10  -1   2     1103.81     1079.80     87.60 o 
  11  -1   2     1047.73     1126.48     52.85 o 
 -10   0   2      508.49      477.61     22.44 o 
  -9   0   2     1436.65     1347.60     35.49 o 
  -8   0   2      256.55      235.16     13.45 o 
  -7   0   2     4837.42     4699.25     72.19 o 
  -6   0   2      559.61      541.57     17.13 o 
  -5   0   2     6914.06     6461.90     86.15 o 
  -4   0   2     1019.68      978.63     20.37 o 
  -3   0   2    11967.42    12692.72    278.05 o 
  -2   0   2     1200.30     1179.63     14.29 o 
  -1   0   2     4856.34     5426.90     52.28 o 
   0   0   2    15169.10    16190.34    405.83 o 
   1   0   2      911.29      972.70     13.46 o 
   2   0   2    17155.34    17793.90    163.85 o 
   3   0   2       49.28       39.25      2.44 o 
   4   0   2    15122.50    15932.87    150.26 o 
   5   0   2      661.81      688.89     12.61 o 
   6   0   2     2480.61     2531.99     32.19 o 
   7   0   2     4419.14     4377.56     66.82 o 
   8   0   2     1778.73     1732.05     37.20 o 
   9   0   2     1983.69     1940.44     44.04 o 
  10   0   2       89.76       65.05     10.07 o 
  11   0   2     1367.25     1428.81     59.04 o 
 -10   1   2     1874.96     1887.35     46.58 o 
  -9   1   2       98.17      100.87     12.62 o 
  -8   1   2     3077.66     2912.65     54.35 o 
  -7   1   2     1256.44     1193.50     29.11 o 
  -6   1   2     7158.23     6947.91     95.05 o 
  -5   1   2      121.55      122.94     15.24 o 
  -4   1   2     7024.02     7419.72    131.41 o 
  -3   1   2     5337.81     5314.39     53.73 o 
  -2   1   2     1023.14     1012.93     12.67 o 
  -1   1   2      630.67      685.78      8.96 o 
   0   1   2       62.62       87.04      2.28 o 
   1   1   2    26932.12    26979.21    731.65 o 
   2   1   2     4232.53     4587.74     51.94 o 
   3   1   2     2527.36     2596.96     28.53 o 
   4   1   2     9517.27    10130.92     98.02 o 
   5   1   2      220.55      207.49      6.44 o 
   6   1   2     5488.19     5570.36     69.05 o 
   7   1   2      108.55       91.15      8.24 o 
   8   1   2     1938.96     1933.72     73.08 o 
   9   1   2      129.97      115.31     11.09 o 
  10   1   2      734.67      728.58     26.35 o 
  11   1   2      534.33      582.42     26.66 o 
 -10   2   2      868.33      864.41     30.50 o 
  -9   2   2     1107.92     1041.85     31.26 o 
  -8   2   2     1000.61      976.59     38.57 o 
  -7   2   2      590.28      571.20     19.68 o 
  -6   2   2     1991.94     1988.19     41.66 o 
  -5   2   2      333.90      323.94     12.26 o 
  -4   2   2     9799.67    10122.77    127.07 o 
  -3   2   2     2587.29     2694.41     30.08 o 
  -2   2   2    18542.02    19962.03    184.57 o 
  -1   2   2     2099.19     2182.12     23.50 o 
   0   2   2      513.23      526.11      7.47 o 
   1   2   2     2979.50     3005.40     40.92 o 
   2   2   2      125.49      100.67      3.24 o 
   3   2   2    31742.52    31917.80    309.68 o 
   4   2   2      743.89      758.59     12.39 o 
   5   2   2     7907.97     7805.63     78.96 o 
   6   2   2       67.81       79.18      7.22 o 
   7   2   2     2963.35     2883.54     69.04 o 
   8   2   2      307.56      293.13     14.31 o 
   9   2   2     3146.70     3108.37     57.54 o 
  10   2   2     1088.21     1115.13     32.95 o 
  11   2   2      981.85     1087.92     36.42 o 
 -10   3   2      137.38      129.53     13.95 o 
  -9   3   2     2026.05     1968.19     45.91 o 
  -8   3   2      382.38      347.15     18.09 o 
  -7   3   2     7623.57     7262.66    103.09 o 
  -6   3   2      281.93      251.60     17.14 o 
  -5   3   2     5196.47     5236.67     73.98 o 
  -4   3   2      195.50      178.94      7.28 o 
  -3   3   2    12399.23    13134.45    198.06 o 
  -2   3   2    10065.76    10645.81    169.69 o 
  -1   3   2       61.32       42.70      2.34 o 
   0   3   2    27403.20    27422.47   1110.77 o 
   1   3   2    16639.56    17453.49    201.37 o 
   2   3   2    11057.72    11397.21    129.10 o 
   3   3   2       16.56       16.94      1.97 o 
   4   3   2     6297.78     6158.74     62.88 o 
   5   3   2     2604.15     2813.31     33.75 o 
   6   3   2     1073.15     1019.69     17.29 o 
   7   3   2     1513.38     1487.83     31.75 o 
   8   3   2     2021.78     1960.36     40.33 o 
   9   3   2      995.99      960.02     28.04 o 
  10   3   2       32.89       37.19     11.90 o 
  11   3   2      328.52      332.08     19.90 o 
  -9   4   2        7.21        5.78      6.51 o 
  -8   4   2     2788.03     2791.91     54.49 o 
  -7   4   2      737.81      719.08     22.86 o 
  -6   4   2     2812.25     2789.33     83.80 o 
  -5   4   2      266.96      289.53     12.06 o 
  -4   4   2     2830.77     3044.73     62.28 o 
  -3   4   2     8229.52     8890.88     88.24 o 
  -2   4   2       65.49       57.76      7.10 o 
  -1   4   2    21601.85    22869.63    523.60 o 
   0   4   2      110.49      108.04      3.22 o 
   1   4   2    10007.99    10282.52    146.12 o 
   2   4   2      294.37      312.82      6.39 o 
   3   4   2     5683.83     6017.90     71.18 o 
   4   4   2     9964.75    10281.83    100.51 o 
   5   4   2      246.85      237.31      7.17 o 
   6   4   2     1400.49     1392.47     41.49 o 
   7   4   2      489.59      510.77     41.90 o 
   8   4   2     2290.08     2320.53     45.17 o 
   9   4   2      237.87      243.40     14.03 o 
  10   4   2     1790.76     1791.89     43.03 o 
  11   4   2      224.03      239.47     17.69 o 
  -9   5   2      398.61      418.13     33.80 o 
  -8   5   2      419.76      421.00     21.66 o 
  -7   5   2     1307.81     1248.89     31.56 o 
  -6   5   2     3073.26     3057.23     52.74 o 
  -5   5   2      107.01       87.55      8.00 o 
  -4   5   2     4528.78     4689.97     52.50 o 
  -3   5   2       30.13       36.24      4.50 o 
  -2   5   2     7043.80     7491.06     75.25 o 
  -1   5   2     5792.56     6159.06    115.46 o 
   0   5   2     9935.50    10911.65    218.30 o 
   1   5   2     4793.23     4964.41     89.03 o 
   2   5   2     2016.54     2082.41     27.58 o 
   3   5   2    15311.20    15327.46    145.32 o 
   4   5   2      174.54      162.02      6.54 o 
   5   5   2     7946.92     7796.68     92.44 o 
   6   5   2     2281.33     2266.79     30.78 o 
   7   5   2     3758.88     3714.06     78.32 o 
   8   5   2       40.92       55.78      7.57 o 
   9   5   2     2499.90     2486.14     50.04 o 
  10   5   2     1673.45     1693.75     43.33 o 
  11   5   2      214.25      219.47     17.50 o 
  -9   6   2      701.93      736.51     27.93 o 
  -8   6   2      118.14      119.89     16.90 o 
  -7   6   2     3355.50     3391.87     60.42 o 
  -6   6   2       24.80       25.83      9.05 o 
  -5   6   2     4009.34     4190.73     86.65 o 
  -4   6   2     1108.95     1111.23     19.11 o 
  -3   6   2     4820.48     4787.77     53.10 o 
  -2   6   2     6584.38     7020.60     72.07 o 
  -1   6   2      110.85       86.74      4.47 o 
   0   6   2    19087.65    19904.68    279.56 o 
   1   6   2     4526.51     4444.75     60.87 o 
   2   6   2    12781.22    13067.74    219.25 o 
   3   6   2      965.97      987.01     15.11 o 
   4   6   2     2020.84     1972.58     28.72 o 
   5   6   2     2002.43     1978.92     27.34 o 
   6   6   2     1764.04     1735.44     25.97 o 
   7   6   2      910.70      906.69     23.99 o 
   8   6   2     3048.06     3139.06     55.78 o 
   9   6   2      525.24      539.94     21.01 o 
  10   6   2      313.61      331.51     21.19 o 
  11   6   2      456.24      453.61     61.66 o 
  -9   7   2        5.74       -2.86      5.24 o 
  -8   7   2     2506.56     2610.31     54.43 o 
  -7   7   2      129.23      128.47     11.78 o 
  -6   7   2      807.37      785.64     49.52 o 
  -5   7   2     1918.35     1915.63     38.02 o 
  -4   7   2     1411.75     1301.45     21.92 o 
  -3   7   2     7387.83     7687.78     80.60 o 
  -2   7   2      362.55      319.85      8.49 o 
  -1   7   2     4822.69     4903.81     55.63 o 
   0   7   2     1298.40     1372.43     32.61 o 
   1   7   2      621.49      575.08     15.59 o 
   2   7   2      487.48      444.14     13.75 o 
   3   7   2      515.88      487.43     14.34 o 
   4   7   2     1204.19     1194.31     18.69 o 
   5   7   2       42.96       41.56      3.91 o 
   6   7   2     1557.48     1561.54     24.73 o 
   7   7   2      339.74      351.21     12.16 o 
   8   7   2     1749.99     1807.66     39.17 o 
   9   7   2      205.12      211.18     14.06 o 
  10   7   2     1654.21     1762.83     43.17 o 
  11   7   2      120.52       97.46     13.81 o 
  -8   8   2      868.30      923.18     48.09 o 
  -7   8   2      572.02      569.43     34.28 o 
  -6   8   2     1255.08     1281.28     48.33 o 
  -5   8   2        3.94       -1.43      2.85 o 
  -4   8   2     1274.59     1330.00     22.93 o 
  -3   8   2      416.87      395.95     10.66 o 
  -2   8   2      930.44     1038.59     23.52 o 
  -1   8   2     3546.11     3539.07     54.58 o 
   0   8   2     4767.62     4759.10     68.25 o 
   1   8   2     2739.48     2645.12     43.67 o 
   2   8   2      782.18      798.70     20.32 o 
   3   8   2     3405.41     3267.48     53.56 o 
   4   8   2      130.80      152.93      9.38 o 
   5   8   2     1706.37     1702.03     33.94 o 
   6   8   2      638.70      600.60     14.25 o 
   7   8   2     2185.82     2258.91     33.59 o 
   8   8   2      234.31      257.24     13.74 o 
   9   8   2     2574.03     2721.45     83.80 o 
  10   8   2      894.93      929.85     48.56 o 
  -7   9   2     1829.90     1787.32     65.70 o 
  -5   9   2     2932.15     3036.64     84.27 o 
  -4   9   2      404.98      434.57     16.36 o 
  -3   9   2     2494.76     2408.04     44.33 o 
  -2   9   2     4382.42     4300.16     66.11 o 
  -1   9   2     1711.67     1680.25     33.73 o 
   0   9   2     4344.83     4175.97     91.41 o 
   1   9   2     1670.90     1608.95     48.56 o 
   2   9   2     6506.32     6274.16    141.88 o 
   3   9   2       19.68       45.48     30.00 o 
   4   9   2     1767.31     1815.94     36.13 o 
   5   9   2     1297.02     1265.28     29.26 o 
   6   9   2     1917.76     1918.92     38.67 o 
   7   9   2      605.34      610.22     20.12 o 
   8   9   2      921.63      981.74     45.71 o 
   9   9   2     1705.69     1780.18     66.66 o 
  10   9   2       64.40       72.85     19.04 o 
  -7  10   2      247.51      257.10     28.09 o 
  -5  10   2     1370.98     1442.62     55.23 o 
  -4  10   2     1519.28     1499.42     34.87 o 
  -3  10   2     2566.35     2613.91     48.81 o 
  -2  10   2      745.35      747.70     25.00 o 
  -1  10   2     4839.44     4640.46    103.55 o 
   0  10   2     1156.10     1115.70     38.80 o 
   1  10   2     1742.38     1719.60     35.42 o 
   2  10   2      469.64      487.26     23.81 o 
   3  10   2     1330.85     1295.04     30.02 o 
   4  10   2     1320.98     1271.52     29.89 o 
   5  10   2      537.10      513.25     18.41 o 
   6  10   2     2508.16     2490.53     47.67 o 
   7  10   2       55.46       53.66     12.14 o 
   8  10   2      665.82      728.45     39.99 o 
   9  10   2      190.09      251.86     28.09 o 
  10  10   2      856.17      986.50     52.85 o 
  -5  11   2       55.74       49.04     12.38 o 
  -4  11   2     2134.80     2331.99     74.27 o 
  -3  11   2       19.37       21.46      5.55 o 
  -2  11   2      893.46      841.40     25.08 o 
  -1  11   2      651.82      624.88     20.88 o 
   0  11   2     2580.24     2407.57     46.18 o 
   1  11   2     5800.18     5402.67     81.86 o 
   2  11   2      576.51      520.98     18.82 o 
   3  11   2      303.12      331.30     14.91 o 
   4  11   2        1.31       -0.67      3.32 o 
   5  11   2     1358.00     1368.05     44.75 o 
   6  11   2      847.06      842.56     25.62 o 
   7  11   2     2133.22     2190.59     45.97 o 
   8  11   2      676.19      723.69     41.42 o 
   9  11   2     1310.94     1598.78     66.66 o 
  -5  12   2     1495.56     1635.92     64.28 o 
  -4  12   2     1287.38     1333.59     55.71 o 
  -3  12   2      583.07      569.61     21.69 o 
  -2  12   2     2485.34     2423.74     49.32 o 
  -1  12   2      491.38      474.01     19.00 o 
   0  12   2     1741.20     1652.91     38.08 o 
   1  12   2      271.49      256.58     15.24 o 
   2  12   2     3724.30     3501.11     67.85 o 
   3  12   2      286.27      286.91     14.71 o 
   4  12   2      758.70      723.48     23.73 o 
   5  12   2        8.06       18.24      5.26 o 
   6  12   2     3047.57     3001.01     57.28 o 
   7  12   2      257.50      310.97     16.58 o 
   8  12   2      307.29      371.37     31.42 o 
   9  12   2      986.07      983.65     51.90 o 
  -4  13   2      451.86      457.54     32.85 o 
  -3  13   2     1758.20     1749.89     42.70 o 
  -2  13   2       47.46       45.73      8.24 o 
  -1  13   2     1166.00     1119.46     31.85 o 
   0  13   2       58.06       52.87      7.91 o 
   1  13   2     1510.85     1441.67     36.32 o 
   2  13   2     1622.11     1520.22     37.45 o 
   3  13   2     1047.06     1042.11     30.16 o 
   4  13   2      435.73      428.42     18.91 o 
   5  13   2      431.35      429.24     19.09 o 
   6  13   2      393.80      412.65     19.33 o 
   7  13   2       11.13       17.20      6.60 o 
   8  13   2     1316.67     1470.23     62.85 o 
  -3  14   2      140.08      140.80     14.03 o 
  -2  14   2      656.91      619.27     24.85 o 
  -1  14   2      359.90      347.45     18.33 o 
   0  14   2      380.94      375.63     26.66 o 
   1  14   2     1725.93     1670.53     46.42 o 
   2  14   2      217.02      218.35     15.10 o 
   3  14   2      618.77      605.30     34.04 o 
   4  14   2        1.61        0.48      5.05 o 
   5  14   2     1835.30     1834.79     44.13 o 
   6  14   2       42.16       61.99     10.07 o 
   7  14   2     1435.36     1508.01     40.48 o 
  -3  15   2      530.82      464.68     31.42 o 
  -2  15   2     1356.16     1422.79     40.39 o 
  -1  15   2      450.28      431.70     21.54 o 
   0  15   2     1311.63     1284.57     37.15 o 
   1  15   2       41.50       44.47      8.88 o 
   2  15   2     2589.23     2507.49     54.61 o 
   3  15   2      325.67      263.99     16.88 o 
   4  15   2     1780.56     1749.02     44.19 o 
   5  15   2      119.19      131.66     13.61 o 
   6  15   2     1957.43     2110.65     50.23 o 
   1  16   2     1711.23     1652.84     44.19 o 
   2  16   2      155.18      145.92     14.23 o 
   3  16   2      447.91      457.53     22.10 o 
   4  16   2       16.66       16.71      6.49 o 
   5  16   2      463.25      435.17     28.09 o 
  -3 -16   3      928.36     1011.74     48.09 o 
  -2 -16   3        0.33        9.52      7.62 o 
  -1 -16   3      623.95      629.90     36.66 o 
   0 -16   3      260.04      298.05     25.23 o 
  -5 -15   3       72.64       74.85     10.57 o 
  -4 -15   3      637.88      644.98     26.42 o 
  -3 -15   3      394.16      393.87     19.49 o 
  -2 -15   3     1073.70     1029.78     32.46 o 
  -1 -15   3     1090.75     1054.32     34.99 o 
   0 -15   3     1178.28     1143.55     38.57 o 
   1 -15   3     2130.80     2266.09     52.68 o 
   2 -15   3      205.48      178.09     17.62 o 
  -6 -14   3       86.01       87.13     17.14 o 
  -5 -14   3     1284.29     1329.92     36.87 o 
  -4 -14   3      748.87      772.60     27.17 o 
  -3 -14   3      966.35      943.27     29.94 o 
  -2 -14   3     1492.23     1526.50     39.01 o 
  -1 -14   3      666.81      616.03     23.69 o 
   0 -14   3     1592.31     1610.13     40.90 o 
   1 -14   3       46.59       53.79      9.22 o 
   2 -14   3     1240.70     1251.71     36.53 o 
   3 -14   3      175.30      183.12     15.63 o 
   4 -14   3      614.00      687.98     38.57 o 
  -7 -13   3      845.65      891.28     46.66 o 
  -6 -13   3      290.78      279.48     27.14 o 
  -5 -13   3     1168.44     1119.97     35.23 o 
  -4 -13   3      276.30      237.28     17.85 o 
  -3 -13   3     2508.18     2342.04     49.07 o 
  -2 -13   3      119.26      113.38     10.94 o 
  -1 -13   3      846.45      819.67     26.60 o 
   0 -13   3      588.95      555.41     26.42 o 
   1 -13   3     1090.23     1098.40     31.80 o 
   2 -13   3     1281.80     1289.32     35.33 o 
   3 -13   3       18.17       31.21      6.85 o 
   4 -13   3      362.36      344.55     18.68 o 
   5 -13   3       13.11       13.33      6.19 o 
  -8 -12   3      822.05      838.91     46.66 o 
  -7 -12   3        1.65        0.00      8.57 o 
  -6 -12   3     1927.36     1911.59     68.08 o 
  -5 -12   3       56.29       65.72     13.57 o 
  -4 -12   3     1358.78     1277.63     32.95 o 
  -3 -12   3      603.35      614.01     34.52 o 
  -2 -12   3      979.67      892.23     53.80 o 
  -1 -12   3     3675.99     3490.18     61.58 o 
   0 -12   3     1478.70     1422.81     34.99 o 
   1 -12   3     2680.77     2692.16     52.51 o 
   2 -12   3       76.08       72.98      8.92 o 
   3 -12   3      581.83      577.65     22.05 o 
   4 -12   3      150.60      167.12     13.45 o 
   5 -12   3     1014.55     1121.51     50.23 o 
  -8 -11   3       12.25       -1.90      9.52 o 
  -7 -11   3     2137.44     2165.35     74.75 o 
  -6 -11   3      735.89      681.32     37.14 o 
  -5 -11   3     2047.75     1996.96     42.28 o 
  -4 -11   3     1568.68     1542.65     35.65 o 
  -3 -11   3     1448.08     1427.21     33.54 o 
  -2 -11   3     2310.42     2201.31     43.86 o 
  -1 -11   3      451.98      433.01     27.85 o 
   0 -11   3     2498.03     2384.01     46.43 o 
   1 -11   3       12.31       11.66      4.71 o 
   2 -11   3     2478.84     2413.94     47.79 o 
   3 -11   3        6.43        2.24      3.32 o 
   4 -11   3     1238.12     1295.02     33.80 o 
   5 -11   3       14.87        5.71      4.71 o 
   6 -11   3      224.00      252.34     23.33 o 
  -9 -10   3      279.75      289.95     29.52 o 
  -8 -10   3      366.86      414.22     31.42 o 
  -7 -10   3      811.16      818.91     41.90 o 
  -6 -10   3      481.14      480.40     30.95 o 
  -5 -10   3     1212.11     1210.65     38.56 o 
  -4 -10   3     1236.34     1218.99     29.55 o 
  -3 -10   3     1368.00     1308.99     30.84 o 
  -2 -10   3      161.70      150.28     13.81 o 
  -1 -10   3      794.62      739.48     21.71 o 
   0 -10   3      333.86      333.27     26.42 o 
   1 -10   3     3009.22     2973.55     52.68 o 
   2 -10   3      700.50      664.41     21.21 o 
   3 -10   3     1397.82     1405.43     33.50 o 
   4 -10   3      409.37      380.74     16.66 o 
   5 -10   3        6.17        1.65      5.95 o 
   6 -10   3     1969.38     2044.90     66.18 o 
  -9  -9   3       25.87       44.75     15.24 o 
  -8  -9   3      939.05     1073.63     49.52 o 
  -7  -9   3      201.93      250.43     24.28 o 
  -6  -9   3     1985.23     2005.38     65.23 o 
  -5  -9   3      166.35      149.98     10.13 o 
  -4  -9   3     2516.71     2487.29     44.94 o 
  -3  -9   3     1338.72     1227.13     28.13 o 
  -2  -9   3     3716.69     3675.97     69.51 o 
  -1  -9   3     3820.00     3762.17     59.39 o 
   0  -9   3     2455.63     2382.20     80.94 o 
   1  -9   3     3952.88     3760.10     75.94 o 
   2  -9   3       45.06       46.83      6.37 o 
   3  -9   3     1947.15     1922.35     50.71 o 
   4  -9   3       10.46       34.45     12.62 o 
   5  -9   3     3402.23     3427.45     59.70 o 
   7  -9   3     1215.86     1176.47     48.09 o 
  -9  -8   3     1663.92     1692.04     41.72 o 
  -8  -8   3      140.98      125.82     11.32 o 
  -7  -8   3     2044.42     2036.95     50.23 o 
  -6  -8   3      890.02      891.89     27.61 o 
  -5  -8   3     1357.86     1355.32     29.89 o 
  -4  -8   3     3423.36     3429.67     42.79 o 
  -3  -8   3     1467.67     1470.97     22.72 o 
  -2  -8   3     5516.85     5581.15     61.09 o 
  -1  -8   3      473.95      462.17     10.63 o 
   0  -8   3     6520.62     6385.64     68.40 o 
   1  -8   3        1.92        7.14      2.38 o 
   2  -8   3     7481.65     7460.67    142.63 o 
   3  -8   3      262.64      255.00      8.96 o 
   4  -8   3     2395.38     2454.83     64.28 o 
   5  -8   3      112.78      106.17      7.03 o 
   6  -8   3      409.02      414.69     22.85 o 
   7  -8   3     1332.40     1419.29     34.94 o 
   8  -8   3        1.71       -7.62      7.62 o 
 -10  -7   3     1003.65     1035.10     33.51 o 
  -9  -7   3      293.95      278.94     16.54 o 
  -8  -7   3      944.21      923.75     27.56 o 
  -7  -7   3     1566.18     1530.25     54.99 o 
  -6  -7   3     2293.10     2265.07     42.62 o 
  -5  -7   3     3601.12     3610.26     44.65 o 
  -4  -7   3     3907.80     3886.74     46.33 o 
  -3  -7   3     2336.44     2309.39     30.64 o 
  -2  -7   3     1891.83     1953.95     26.41 o 
  -1  -7   3     3711.29     3656.87     42.19 o 
   0  -7   3     2986.99     3174.64     38.10 o 
   1  -7   3     3869.62     3743.21     46.24 o 
   2  -7   3     2041.13     2094.26     28.81 o 
   3  -7   3      117.11      137.20     10.01 o 
   4  -7   3     2899.79     2979.36     39.49 o 
   5  -7   3      670.38      668.76     16.08 o 
   6  -7   3     1403.53     1438.73     32.27 o 
   7  -7   3       68.45       59.55      8.42 o 
   8  -7   3     1479.88     1495.48     77.84 o 
   9  -7   3      279.48      238.53     22.85 o 
 -10  -6   3      975.40      983.08     32.27 o 
  -9  -6   3      220.84      240.18     14.99 o 
  -8  -6   3     1072.84     1114.20     30.50 o 
  -7  -6   3      464.54      487.20     36.66 o 
  -6  -6   3     1257.10     1197.22     28.06 o 
  -5  -6   3      515.66      490.65     11.79 o 
  -4  -6   3     1056.51     1044.33     17.96 o 
  -3  -6   3     4283.94     4332.44     48.64 o 
  -2  -6   3     4892.18     4816.55     52.61 o 
  -1  -6   3     6865.48     7129.51     73.29 o 
   0  -6   3      321.27      285.38      7.71 o 
   1  -6   3     3786.25     3753.57     47.94 o 
   2  -6   3        4.37       13.86      2.50 o 
   3  -6   3     9129.48     9057.28    115.46 o 
   4  -6   3       43.29       46.00      4.66 o 
   5  -6   3     8072.54     7915.02     85.34 o 
   6  -6   3     1201.73     1209.46     22.89 o 
   7  -6   3     1316.16     1369.49     43.56 o 
   8  -6   3      397.65      391.71     18.17 o 
   9  -6   3     1086.20     1127.43     46.66 o 
 -10  -5   3        3.10        1.45     10.95 o 
  -9  -5   3     1471.87     1373.38     36.47 o 
  -8  -5   3        0.82        3.39      4.76 o 
  -7  -5   3     1602.46     1552.20     34.84 o 
  -6  -5   3     1547.65     1555.52     32.86 o 
  -5  -5   3     4488.75     4530.74     73.97 o 
  -4  -5   3     1756.36     1715.21     24.10 o 
  -3  -5   3    11799.04    11679.63    134.52 o 
  -2  -5   3     4757.46     4586.84    103.92 o 
  -1  -5   3      187.31      149.97      6.29 o 
   0  -5   3    11154.05    10859.14    105.66 o 
   1  -5   3      823.09      909.35     17.62 o 
   2  -5   3    12114.76    12136.48    117.86 o 
   3  -5   3      272.09      287.08      8.21 o 
   4  -5   3     2253.97     2192.80     32.02 o 
   5  -5   3     2382.84     2364.01     32.88 o 
   6  -5   3      168.13      178.15      8.51 o 
   7  -5   3     1938.84     1930.25     39.56 o 
   8  -5   3      499.43      499.45     20.03 o 
   9  -5   3     1150.73     1198.85     47.61 o 
 -10  -4   3     1860.39     1854.30     45.94 o 
  -9  -4   3      424.48      422.94     19.65 o 
  -8  -4   3     3956.67     3883.31     66.83 o 
  -7  -4   3      588.35      611.54     20.40 o 
  -6  -4   3     1836.13     1819.54     36.05 o 
  -5  -4   3     3189.98     3202.60     37.85 o 
  -4  -4   3       71.91       70.43      5.15 o 
  -3  -4   3     3742.02     3713.31     52.15 o 
  -2  -4   3      610.46      643.13     14.84 o 
  -1  -4   3     7653.99     7332.76     73.15 o 
   0  -4   3      965.30     1057.13     27.46 o 
   1  -4   3      839.79      661.86     11.32 o 
   2  -4   3     1387.00     1311.59     18.47 o 
   3  -4   3      857.63      849.68     14.55 o 
   4  -4   3     3476.98     3469.19     41.14 o 
   5  -4   3      848.76      860.81     20.87 o 
   6  -4   3     1742.33     1697.84     36.82 o 
   7  -4   3       35.94       42.36      6.56 o 
   8  -4   3     1595.17     1627.65     37.03 o 
   9  -4   3      278.13      288.26     16.66 o 
  10  -4   3     1158.57     1163.14     49.04 o 
 -10  -3   3     2095.48     2051.41     48.93 o 
  -9  -3   3      728.25      689.53     31.42 o 
  -8  -3   3     1619.08     1533.96     36.39 o 
  -7  -3   3     1129.29     1102.84     28.04 o 
  -6  -3   3     1971.76     1917.67     37.11 o 
  -5  -3   3      388.61      368.03     13.27 o 
  -4  -3   3     3361.31     3362.38     45.64 o 
  -3  -3   3     8881.63     9405.15     91.81 o 
  -2  -3   3     7556.93     7913.02    121.52 o 
  -1  -3   3     1736.36     1695.86     21.42 o 
   0  -3   3      586.78      588.80     14.44 o 
   1  -3   3     7634.90     7670.16    108.74 o 
   2  -3   3     1930.93     1961.83     29.24 o 
   3  -3   3    11509.79    11443.37    110.76 o 
   4  -3   3      116.88      105.61      7.16 o 
   5  -3   3     7126.79     7298.29     80.01 o 
   6  -3   3      369.09      353.96     13.08 o 
   7  -3   3      666.58      677.85     20.53 o 
   8  -3   3      293.78      311.51     14.98 o 
   9  -3   3     1643.17     1578.06     38.36 o 
  10  -3   3     1862.12     2000.14     66.66 o 
 -10  -2   3       46.40       46.80      9.86 o 
  -9  -2   3     1895.60     1843.85     43.29 o 
  -8  -2   3      275.69      273.39     14.62 o 
  -7  -2   3     3069.30     2931.36     52.10 o 
  -6  -2   3     5246.26     5082.01    107.60 o 
  -5  -2   3     9566.53     9476.43    120.79 o 
  -4  -2   3     2987.22     2921.78     32.77 o 
  -3  -2   3     4523.71     4428.43     59.39 o 
  -2  -2   3    19140.13    19218.00    178.54 o 
  -1  -2   3     2879.93     3178.03     33.70 o 
   0  -2   3     3958.09     4044.38     41.23 o 
   1  -2   3        9.49       20.81      3.96 o 
   2  -2   3    18900.93    19107.76    177.17 o 
   3  -2   3       82.18       83.32      4.26 o 
   4  -2   3    10810.29    10978.15    107.27 o 
   5  -2   3      707.24      740.99     14.18 o 
   6  -2   3     3615.61     3663.64     44.36 o 
   7  -2   3      390.12      377.35     14.62 o 
   8  -2   3     2108.55     2041.77     41.57 o 
   9  -2   3     1874.83     1872.35     42.07 o 
  10  -2   3       51.35       40.73     24.76 o 
 -10  -1   3     1852.10     1815.49     67.85 o 
  -9  -1   3      393.25      406.27     19.15 o 
  -8  -1   3     3776.46     3573.48     62.55 o 
  -7  -1   3      700.91      639.29     20.69 o 
  -6  -1   3     1130.42     1100.35     28.57 o 
  -5  -1   3      449.56      423.26     20.47 o 
  -4  -1   3      112.86      105.69     10.47 o 
  -3  -1   3    15607.98    16008.11    150.96 o 
  -2  -1   3     2098.07     2238.08     29.89 o 
  -1  -1   3    24369.01    24613.68    226.80 o 
   0  -1   3     1497.88     1536.95     48.80 o 
   1  -1   3     3560.67     3667.29     45.45 o 
   2  -1   3      111.67      144.53      6.57 o 
   3  -1   3     5469.31     5937.36     59.56 o 
   4  -1   3    16001.03    16756.16    158.19 o 
   5  -1   3     1691.85     1799.19     24.59 o 
   6  -1   3     5762.00     5872.07     64.13 o 
   7  -1   3       50.30       42.58      6.22 o 
   8  -1   3     1740.00     1638.95     35.85 o 
   9  -1   3      614.53      588.54     22.62 o 
  10  -1   3     1063.49     1042.10     32.31 o 
 -10   0   3      618.07      626.20     25.82 o 
  -9   0   3     1088.88     1032.46     31.07 o 
  -8   0   3      185.95      192.66     17.14 o 
  -7   0   3      365.82      355.25     20.23 o 
  -6   0   3     3068.17     2978.86     89.03 o 
  -5   0   3      286.66      247.62     11.19 o 
  -4   0   3     5339.29     5366.77     72.20 o 
  -3   0   3       83.36      134.74      9.52 o 
  -2   0   3     6894.42     7498.99     72.55 o 
  -1   0   3     2650.80     2752.99     28.72 o 
   0   0   3      815.60      871.40     12.74 o 
   1   0   3    47756.90    47611.13    744.64 o 
   2   0   3     2380.28     2580.47     27.47 o 
   3   0   3    12164.94    12491.08    117.98 o 
   4   0   3      673.00      734.68     13.23 o 
   5   0   3    16001.80    16488.77    157.14 o 
   6   0   3      894.36      884.78     16.15 o 
   7   0   3     3197.03     3176.62     52.18 o 
   8   0   3      917.29      875.61     24.58 o 
   9   0   3     1897.86     1819.47     40.95 o 
  10   0   3     3609.39     3684.59     68.00 o 
 -10   1   3        1.63        3.55      6.42 o 
  -9   1   3     1542.27     1489.65     38.49 o 
  -8   1   3      119.17       92.98     10.08 o 
  -7   1   3     2966.87     2830.73     50.96 o 
  -6   1   3     1323.71     1251.00     28.26 o 
  -5   1   3     4099.58     4103.04     60.75 o 
  -4   1   3     2898.93     2871.99     44.09 o 
  -3   1   3     3977.48     4240.46     43.98 o 
  -2   1   3     7304.81     7499.79     72.61 o 
  -1   1   3       11.17       28.29      1.88 o 
   0   1   3    10948.58    11165.29    104.24 o 
   1   1   3      121.58      139.64      3.28 o 
   2   1   3    36305.19    34964.01    882.69 o 
   3   1   3     7562.72     8169.75     79.23 o 
   4   1   3    17892.22    18858.16    176.47 o 
   5   1   3     1023.54      999.30     16.20 o 
   6   1   3     3176.49     3213.20     39.01 o 
   7   1   3     2530.90     2512.72     44.44 o 
   8   1   3      304.82      280.57     23.33 o 
   9   1   3     2506.50     2503.20     49.65 o 
  10   1   3       19.53       11.25      6.12 o 
  11   1   3      776.83      773.55     61.18 o 
 -10   2   3     1442.32     1495.96     41.41 o 
  -9   2   3      482.77      468.14     20.94 o 
  -8   2   3     2325.30     2255.43     46.89 o 
  -7   2   3     1191.70     1108.20     36.42 o 
  -6   2   3     3250.25     3096.79     62.13 o 
  -5   2   3     2840.25     2842.05     46.25 o 
  -4   2   3        3.46        7.18      1.28 o 
  -3   2   3    24067.30    25624.74    237.90 o 
  -2   2   3        0.10        8.26      1.72 o 
  -1   2   3     8026.96     8345.11     79.82 o 
   0   2   3     1570.41     1531.74     17.67 o 
   1   2   3      427.03      421.05     12.61 o 
   2   2   3     4227.69     4569.39     45.97 o 
   3   2   3     1041.67     1136.09     15.37 o 
   4   2   3     7674.56     7536.51     75.25 o 
   5   2   3      848.81      876.25     14.97 o 
   6   2   3     1468.13     1446.97     22.24 o 
   7   2   3        0.50       26.19      7.62 o 
   8   2   3      718.56      691.78     21.70 o 
   9   2   3      265.46      300.99     15.59 o 
  10   2   3      428.98      404.16     19.18 o 
  11   2   3     1168.62     1270.42     37.97 o 
  -9   3   3     1096.23     1071.44     34.99 o 
  -8   3   3      917.70      848.98     26.57 o 
  -7   3   3       52.10       53.39      7.74 o 
  -6   3   3     3698.41     3763.82     60.37 o 
  -5   3   3       35.63       42.81      9.05 o 
  -4   3   3     4505.71     4554.21     59.19 o 
  -3   3   3     1976.12     2075.81     25.52 o 
  -2   3   3      412.75      336.07      7.20 o 
  -1   3   3     1861.53     1860.93     21.93 o 
   0   3   3      940.63      948.32     15.40 o 
   1   3   3    13720.06    14026.14    161.31 o 
   2   3   3      579.88      602.39     10.30 o 
   3   3   3     8312.68     8382.75     90.19 o 
   4   3   3        3.17       10.56      4.06 o 
   5   3   3     2684.84     2751.48     33.39 o 
   6   3   3      728.47      702.38     13.99 o 
   7   3   3     1972.45     1952.15     37.67 o 
   8   3   3     3186.98     3271.31     70.23 o 
   9   3   3      793.35      872.40     26.35 o 
  10   3   3     2345.24     2394.54     51.27 o 
  11   3   3      281.63      306.21     19.59 o 
  -9   4   3     1003.30     1000.53     31.99 o 
  -8   4   3       34.75       29.95      7.23 o 
  -7   4   3     4031.94     3956.36     66.23 o 
  -6   4   3     1251.10     1158.66     28.23 o 
  -5   4   3     1161.26     1164.07     26.54 o 
  -4   4   3     2160.04     2049.92     61.89 o 
  -3   4   3     3423.95     3494.24     39.61 o 
  -2   4   3    12598.75    13054.65    188.16 o 
  -1   4   3       25.66       24.85      4.51 o 
   0   4   3    10459.51    10180.72    155.93 o 
   1   4   3     8388.10     9188.95     88.31 o 
   2   4   3    10441.09    10421.32    101.85 o 
   3   4   3     3803.05     3775.41     54.17 o 
   4   4   3     3210.80     3120.71     36.29 o 
   5   4   3      961.70      828.79     14.87 o 
   6   4   3     4309.13     4202.99     48.71 o 
   7   4   3     1916.98     1897.98     28.25 o 
   8   4   3      815.07      826.34     38.33 o 
   9   4   3     1715.19     1742.53     41.42 o 
  10   4   3      280.36      278.95     23.09 o 
  11   4   3     1034.89     1150.43     35.90 o 
  -9   5   3      120.76      137.17     13.95 o 
  -8   5   3     1543.63     1456.32     37.21 o 
  -7   5   3     1004.18     1025.73     28.56 o 
  -6   5   3     3188.60     3016.82     53.08 o 
  -5   5   3     2773.16     2694.42     50.94 o 
  -4   5   3     1130.91     1104.27     18.42 o 
  -3   5   3     5161.81     5216.07     56.39 o 
  -2   5   3     1026.22     1052.18     20.88 o 
  -1   5   3     2842.75     2703.07     31.14 o 
   0   5   3       34.06       71.22      6.56 o 
   1   5   3    10261.70    10490.09    106.26 o 
   2   5   3     1386.44     1328.43     39.15 o 
   3   5   3     2227.32     2269.37     31.81 o 
   4   5   3     4635.73     4494.39     51.04 o 
   5   5   3     1771.72     1744.51     24.63 o 
   6   5   3     4016.69     4095.45     48.27 o 
   7   5   3      126.61      127.37      6.93 o 
   8   5   3     2791.30     2779.12     53.09 o 
   9   5   3      779.29      786.11     25.14 o 
  10   5   3     1066.88     1107.52     32.86 o 
  11   5   3     1067.80     1171.44     43.09 o 
  -9   6   3      330.28      298.52     23.33 o 
  -8   6   3      830.27      796.05     27.31 o 
  -7   6   3       36.31       16.43      6.06 o 
  -6   6   3     3115.05     3035.10     54.00 o 
  -5   6   3       22.92       18.09      6.19 o 
  -4   6   3     5397.64     5354.58     59.98 o 
  -3   6   3       63.04       72.66      4.79 o 
  -2   6   3      559.67      576.74     14.77 o 
  -1   6   3      640.27      563.59     15.01 o 
   0   6   3     1482.13     1670.05     64.38 o 
   1   6   3     5895.37     5968.49     76.19 o 
   2   6   3      527.55      596.76     10.38 o 
   3   6   3     6872.79     6563.60     85.69 o 
   4   6   3      103.50      114.73      5.11 o 
   5   6   3     2331.97     2324.55     30.83 o 
   6   6   3     2208.61     2176.15     30.62 o 
   7   6   3     4230.00     4258.69     61.92 o 
   8   6   3     3632.97     3574.99     60.66 o 
   9   6   3      996.18     1045.11     29.62 o 
  10   6   3     1465.12     1511.53     39.11 o 
  11   6   3      150.66      138.51     15.09 o 
  -8   7   3      379.41      397.38     19.90 o 
  -7   7   3     2809.82     2760.16     86.41 o 
  -6   7   3      376.53      376.81     16.20 o 
  -5   7   3      493.55      517.36     17.73 o 
  -4   7   3     2585.84     2634.84     35.51 o 
  -3   7   3      938.70     1024.11     18.24 o 
  -2   7   3    10882.46    10805.21    171.06 o 
  -1   7   3      178.65      188.90      8.28 o 
   0   7   3     6589.83     6412.92     87.46 o 
   1   7   3      891.45      975.08     31.42 o 
   2   7   3     5246.54     5066.89     70.09 o 
   3   7   3     5847.65     5970.02     80.03 o 
   4   7   3     2610.22     2573.43     32.44 o 
   5   7   3     2174.29     2105.45     35.89 o 
   6   7   3     4358.57     4451.71     52.76 o 
   7   7   3     5245.21     5402.65     63.15 o 
   8   7   3     1214.15     1259.90     31.30 o 
   9   7   3     2027.41     2116.94     45.34 o 
  10   7   3       27.71       23.74      8.00 o 
  11   7   3      627.38      722.37     37.85 o 
  -8   8   3     1403.50     1559.26     63.32 o 
  -7   8   3     1292.31     1311.21     54.28 o 
  -6   8   3     1167.30     1278.36     50.23 o 
  -5   8   3     2998.50     2905.19     51.63 o 
  -4   8   3       89.69      103.82      6.45 o 
  -3   8   3     5119.12     5111.65     67.81 o 
  -2   8   3        0.12        3.36      2.51 o 
  -1   8   3     3013.59     3163.75     50.57 o 
   0   8   3      185.99      144.54      8.20 o 
   1   8   3     5917.78     5900.13     81.06 o 
   2   8   3     3875.74     3749.80     56.79 o 
   3   8   3     2137.24     2169.28     38.61 o 
   4   8   3     1226.93     1230.77     27.11 o 
   5   8   3      165.14      160.74      9.38 o 
   6   8   3     2786.77     2716.42     47.64 o 
   7   8   3       68.25       72.01      7.92 o 
   8   8   3     2941.12     3085.68     86.65 o 
   9   8   3     1787.90     1868.26     65.70 o 
  10   8   3      768.38      865.09     45.71 o 
  11   8   3      303.01      311.38     33.33 o 
  -7   9   3      117.27      125.22     20.95 o 
  -6   9   3     1881.77     1917.78     65.70 o 
  -5   9   3      160.32      131.41     17.62 o 
  -4   9   3     2122.18     2142.02     65.70 o 
  -3   9   3        6.59        8.18      3.66 o 
  -2   9   3      391.50      415.61     34.76 o 
  -1   9   3     4253.92     4175.84     64.32 o 
   0   9   3     2839.92     2832.53     48.02 o 
   1   9   3     3055.72     2946.68     49.07 o 
   2   9   3      133.99      121.06      8.73 o 
   3   9   3     6028.48     5916.72    128.55 o 
   4   9   3     2516.31     2468.44     50.47 o 
   5   9   3     4235.20     4151.99     65.00 o 
   6   9   3     2759.96     2771.70     53.80 o 
   7   9   3     3712.43     3850.73     64.51 o 
   8   9   3     1932.53     1999.67     67.61 o 
   9   9   3      483.97      529.91     35.23 o 
  10   9   3     1548.11     1620.68     65.70 o 
  -5  10   3      872.15      897.95     42.85 o 
  -4  10   3     1277.02     1358.35     51.90 o 
  -3  10   3     1203.30     1228.01     30.50 o 
  -2  10   3     5304.76     5120.30     77.89 o 
  -1  10   3      103.15       83.38      9.52 o 
   0  10   3     4187.09     3944.33     63.16 o 
   1  10   3       19.46       31.07      5.39 o 
   2  10   3     2934.29     2797.17     49.03 o 
   3  10   3     1730.64     1734.95     41.18 o 
   4  10   3     3134.58     3018.89     57.13 o 
   5  10   3     4525.99     4429.08     87.37 o 
   6  10   3     1513.68     1531.63     34.87 o 
   7  10   3     3407.23     3462.65     60.82 o 
   8  10   3      392.34      430.40     30.95 o 
   9  10   3     1796.30     2032.52     73.32 o 
  10  10   3       26.65       21.90     15.24 o 
  -5  11   3     2757.64     2911.90     88.56 o 
  -4  11   3      282.47      247.10     23.81 o 
  -3  11   3     1761.86     1837.35     40.40 o 
  -2  11   3       82.62       67.42      9.05 o 
  -1  11   3     4002.17     3826.72     64.28 o 
   0  11   3      393.53      386.48     16.40 o 
   1  11   3     3298.33     3204.78     55.81 o 
   2  11   3     1447.97     1332.13     57.85 o 
   3  11   3     1357.73     1263.93     30.84 o 
   4  11   3      290.38      266.50     24.52 o 
   5  11   3       43.32       49.37     10.95 o 
   6  11   3     3739.32     3694.62     97.60 o 
   7  11   3      193.73      204.23     18.57 o 
   8  11   3      986.01     1004.12     48.09 o 
   9  11   3      170.48      174.26     24.76 o 
  -5  12   3        5.21        3.81      8.09 o 
  -4  12   3      970.72      932.70     45.71 o 
  -3  12   3      270.70      256.21     14.99 o 
  -2  12   3      515.81      503.51     19.99 o 
  -1  12   3     1021.57      973.40     43.33 o 
   0  12   3      589.81      545.49     20.27 o 
   1  12   3     1219.77     1144.37     55.71 o 
   2  12   3       81.14       72.68      8.68 o 
   3  12   3      801.38      757.35     24.13 o 
   4  12   3       79.27       73.20      9.02 o 
   5  12   3     1033.23     1015.24     40.95 o 
   6  12   3      536.10      533.48     21.01 o 
   7  12   3     1447.64     1474.82     61.18 o 
   8  12   3      630.33      690.84     40.95 o 
   9  12   3      470.93      507.06     38.09 o 
  -4  13   3     1272.54     1382.15     59.04 o 
  -3  13   3      322.90      310.65     17.69 o 
  -2  13   3     1735.93     1699.18    109.98 o 
  -1  13   3      236.71      267.73     15.10 o 
   0  13   3     1517.41     1432.70     78.56 o 
   1  13   3       30.24       28.54      6.06 o 
   2  13   3     3370.33     3258.69    131.17 o 
   3  13   3      174.72      178.33     13.22 o 
   4  13   3     2426.90     2357.19     49.27 o 
   5  13   3     1358.24     1301.24     34.64 o 
   6  13   3     1407.94     1455.47     37.76 o 
   7  13   3      874.51      867.07     31.90 o 
   8  13   3      130.23      130.93     23.33 o 
  -3  14   3     1153.66     1092.07     34.10 o 
  -2  14   3        3.34       -0.77      5.21 o 
  -1  14   3     3258.21     3244.84     63.56 o 
   0  14   3       93.14       92.89     10.94 o 
   1  14   3     2106.01     2068.32     47.04 o 
   2  14   3      454.13      453.80     20.46 o 
   3  14   3      777.39      775.15     26.88 o 
   4  14   3     1048.93     1042.77     31.71 o 
   5  14   3      438.23      427.25     20.27 o 
   6  14   3     2338.59     2351.61     52.06 o 
   7  14   3       37.69       44.32     16.43 o 
  -2  15   3     1372.87     1464.52     55.23 o 
  -1  15   3      492.57      518.89     23.69 o 
   0  15   3      835.05      849.32     29.57 o 
   1  15   3     1203.67     1163.13     35.12 o 
   2  15   3      254.35      239.81     16.74 o 
   3  15   3     1177.15     1129.33     34.41 o 
   4  15   3       50.88       44.15      8.80 o 
   5  15   3     2235.08     2202.08     51.10 o 
   6  15   3      703.11      723.90     33.09 o 
   7  15   3      561.64      600.38     32.38 o 
   1  16   3      338.81      344.81     19.68 o 
   2  16   3     1756.78     1736.56     45.65 o 
   3  16   3      270.31      243.40     17.26 o 
   4  16   3      670.26      684.17     36.18 o 
  -2 -16   4     1320.33     1329.78     55.71 o 
  -1 -16   4       15.63       44.75     10.95 o 
   0 -16   4      841.38      864.62     42.85 o 
  -5 -15   4     1247.34     1152.67     46.18 o 
  -4 -15   4       45.62       44.35      8.80 o 
  -3 -15   4      812.71      812.18     28.59 o 
  -2 -15   4       31.85       20.42      6.97 o 
  -1 -15   4      555.23      534.65     23.06 o 
   0 -15   4      118.45      107.60     14.28 o 
   1 -15   4      224.88      249.24     17.51 o 
  -6 -14   4      682.13      671.32     39.52 o 
  -5 -14   4       71.13       68.77     12.62 o 
  -4 -14   4      495.10      493.77     21.56 o 
  -3 -14   4     1303.16     1232.66     34.75 o 
  -2 -14   4      345.27      343.48     17.95 o 
  -1 -14   4     1194.05     1152.99     54.75 o 
   0 -14   4      425.63      390.93     27.61 o 
   1 -14   4      922.56      883.17     29.44 o 
   2 -14   4      117.85      109.77     12.44 o 
   3 -14   4     1095.52     1138.86     49.99 o 
  -7 -13   4      571.56      595.62     37.61 o 
  -6 -13   4     1055.49     1114.58     51.42 o 
  -5 -13   4     1194.61     1168.41     37.61 o 
  -4 -13   4     2622.30     2596.78     54.99 o 
  -3 -13   4      617.29      567.79     21.96 o 
  -2 -13   4     3365.35     3218.77     60.57 o 
  -1 -13   4        0.07        3.56      4.20 o 
   0 -13   4     1443.95     1404.98     36.19 o 
   1 -13   4      196.84      180.53     20.71 o 
   2 -13   4     1339.22     1385.39     36.86 o 
   3 -13   4      436.04      405.67     22.85 o 
   4 -13   4      437.66      449.45     30.00 o 
   5 -13   4      744.49      699.41     38.09 o 
  -7 -12   4     1606.59     1684.48     66.18 o 
  -6 -12   4      221.76      212.35     23.81 o 
  -5 -12   4     2214.20     2137.55     45.62 o 
  -4 -12   4       44.30       30.59      6.40 o 
  -3 -12   4     1610.03     1577.33     37.45 o 
  -2 -12   4      395.24      376.63     17.00 o 
  -1 -12   4     1347.11     1299.41     32.82 o 
   0 -12   4      644.32      598.47     21.55 o 
   1 -12   4      839.59      880.72     27.10 o 
   2 -12   4      874.60      887.69     27.44 o 
   3 -12   4       55.28       56.78      8.54 o 
   4 -12   4     1180.57     1195.73     33.83 o 
   5 -12   4      191.90      202.82     20.95 o 
  -8 -11   4     1159.29     1255.03     57.13 o 
  -7 -11   4      111.37       82.84     17.14 o 
  -6 -11   4     1355.58     1307.88     53.80 o 
  -5 -11   4      240.35      233.92     13.50 o 
  -4 -11   4     1471.35     1363.45     33.08 o 
  -3 -11   4     1460.38     1474.74     34.45 o 
  -2 -11   4      617.80      546.93     19.49 o 
  -1 -11   4     2101.44     2051.92     42.08 o 
   0 -11   4       27.51       39.41     11.66 o 
   1 -11   4     3648.62     3540.58     61.61 o 
   2 -11   4      122.32      119.75     10.47 o 
   3 -11   4     2178.74     2271.26     46.96 o 
   4 -11   4      904.48      963.38     28.78 o 
   5 -11   4     2173.64     2349.52     49.80 o 
  -9 -10   4      567.51      578.48     38.57 o 
  -8 -10   4      331.90      349.94     29.04 o 
  -7 -10   4      652.03      669.89     38.09 o 
  -6 -10   4     4433.81     4363.08    110.93 o 
  -5 -10   4     1481.10     1419.03     61.42 o 
  -4 -10   4     3475.33     3323.44     57.27 o 
  -3 -10   4     2060.94     1967.57     39.71 o 
  -2 -10   4     2357.07     2236.77     43.03 o 
  -1 -10   4       45.74       51.21      7.07 o 
   0 -10   4     1772.67     1668.71     67.37 o 
   1 -10   4      294.93      286.35     13.47 o 
   2 -10   4     4152.85     3880.07     64.30 o 
   3 -10   4      524.80      508.59     18.84 o 
   4 -10   4     2431.81     2443.80     65.70 o 
   5 -10   4     1724.38     1783.98     40.38 o 
  -9  -9   4      779.03      832.24     46.18 o 
  -8  -9   4      621.27      649.89     38.57 o 
  -7  -9   4     2384.96     2361.99     75.23 o 
  -6  -9   4     1721.98     1661.15     58.56 o 
  -5  -9   4     1687.38     1622.04     34.77 o 
  -4  -9   4       23.59       28.68      5.55 o 
  -3  -9   4     2716.31     2582.30     63.32 o 
  -2  -9   4      469.03      436.30     15.78 o 
  -1  -9   4     6189.58     5962.39     90.94 o 
   0  -9   4      795.08      781.13     21.55 o 
   1  -9   4      858.31      836.05     31.90 o 
   2  -9   4     1402.22     1359.30     42.85 o 
   3  -9   4        3.63       17.14      6.19 o 
   4  -9   4     1901.30     1913.97     56.18 o 
   5  -9   4      167.45      167.24     13.09 o 
  -9  -8   4      138.30      125.66     12.35 o 
  -8  -8   4     1665.59     1656.47     39.68 o 
  -7  -8   4        1.47        4.49      5.71 o 
  -6  -8   4     3780.44     3757.38     62.22 o 
  -5  -8   4     1960.79     1958.92     37.86 o 
  -4  -8   4     2711.51     2691.67     38.54 o 
  -3  -8   4     3246.90     3117.08     39.70 o 
  -2  -8   4      280.60      274.59      8.68 o 
  -1  -8   4     3836.60     3594.97     52.39 o 
   0  -8   4        4.86        9.68      2.71 o 
   1  -8   4     8146.84     7994.71     84.65 o 
   2  -8   4      275.29      285.17      9.30 o 
   3  -8   4     1942.40     1890.18     28.85 o 
   4  -8   4      282.61      292.65     10.35 o 
   5  -8   4     1544.84     1569.93     27.62 o 
   6  -8   4     1415.26     1370.25     46.66 o 
   7  -8   4      348.16      391.84     24.28 o 
   8  -8   4     1390.21     1430.71     51.42 o 
 -10  -7   4        2.29        0.00      6.19 o 
  -9  -7   4      481.84      459.68     20.92 o 
  -8  -7   4      467.65      468.17     19.65 o 
  -7  -7   4     2444.73     2394.77     47.25 o 
  -6  -7   4     4533.36     4548.34     71.11 o 
  -5  -7   4     2563.47     2496.68     34.50 o 
  -4  -7   4     2784.72     2737.39     36.10 o 
  -3  -7   4     1124.46     1102.75     19.11 o 
  -2  -7   4     5598.33     5413.54     73.34 o 
  -1  -7   4     1533.32     1456.77     22.24 o 
   0  -7   4     6772.66     6712.44     94.09 o 
   1  -7   4      697.75      650.13     13.62 o 
   2  -7   4    10993.68    10875.96    109.85 o 
   3  -7   4     3327.69     3344.24     54.64 o 
   4  -7   4     1775.53     1803.78     28.14 o 
   5  -7   4     1887.75     1858.51     33.61 o 
   6  -7   4      320.14      314.81     12.99 o 
   7  -7   4     1339.16     1355.01     46.18 o 
   8  -7   4       12.98        6.19     10.47 o 
   9  -7   4     1112.59     1277.88     50.47 o 
 -10  -6   4      553.09      553.92     24.67 o 
  -9  -6   4     1026.61      942.19     39.99 o 
  -8  -6   4     1721.40     1554.82     37.76 o 
  -7  -6   4     2724.26     2637.85     49.89 o 
  -6  -6   4     1207.31     1214.55     29.08 o 
  -5  -6   4     4745.97     4756.72     66.46 o 
  -4  -6   4       36.82       41.40      4.05 o 
  -3  -6   4     5530.67     5451.98     59.75 o 
  -2  -6   4     1939.80     1979.70     27.08 o 
  -1  -6   4     5836.57     5681.44     61.19 o 
   0  -6   4     1618.54     1610.28     23.10 o 
   1  -6   4     6730.19     7146.22     74.52 o 
   2  -6   4      253.32      297.25     13.43 o 
   3  -6   4     1383.57     1363.66     21.72 o 
   4  -6   4     1571.77     1605.48     31.44 o 
   5  -6   4       63.36       51.90      5.25 o 
   6  -6   4     2758.36     2832.22     39.86 o 
   7  -6   4      180.27      182.79     12.28 o 
   8  -6   4     1624.86     1634.49     54.28 o 
   9  -6   4      172.30      192.35     20.95 o 
 -10  -5   4      848.57      853.26     36.90 o 
  -9  -5   4      584.94      567.48     23.09 o 
  -8  -5   4      482.08      480.67     19.73 o 
  -7  -5   4        8.69       15.01      5.02 o 
  -6  -5   4     2002.76     1937.41     38.56 o 
  -5  -5   4     1989.11     2005.81     27.90 o 
  -4  -5   4     3248.36     3263.61     39.38 o 
  -3  -5   4       20.71       37.49      4.68 o 
  -2  -5   4     2824.29     2842.40     34.90 o 
  -1  -5   4     2722.67     2699.83     32.76 o 
   0  -5   4        2.71       15.85      2.37 o 
   1  -5   4    10629.78    10741.59    128.72 o 
   2  -5   4       30.12       55.21      9.09 o 
   3  -5   4    12781.38    12949.94    126.87 o 
   4  -5   4      123.95      112.26      7.61 o 
   5  -5   4     4947.38     4890.08     85.39 o 
   6  -5   4     3134.87     3152.11     42.05 o 
   7  -5   4      835.36      860.94     28.33 o 
   8  -5   4     4492.91     4744.45    108.55 o 
   9  -5   4      427.82      483.25     30.47 o 
 -10  -4   4        6.03       12.98      6.98 o 
  -9  -4   4      987.24      928.71     32.85 o 
  -8  -4   4      186.51      195.20     13.61 o 
  -7  -4   4     5550.24     5322.68     81.64 o 
  -6  -4   4     2560.94     2347.96     43.52 o 
  -5  -4   4      556.33      525.57     16.60 o 
  -4  -4   4     3802.68     3936.63     82.96 o 
  -3  -4   4        3.20       16.37      5.01 o 
  -2  -4   4    21468.76    21523.52    284.92 o 
  -1  -4   4       92.22       65.15      3.75 o 
   0  -4   4    16457.59    16139.24    206.14 o 
   1  -4   4     1120.62     1124.77     18.11 o 
   2  -4   4    15896.27    16627.66    157.57 o 
   3  -4   4     1836.60     2023.66     59.51 o 
   4  -4   4     2681.02     2637.58     33.43 o 
   5  -4   4     1323.98     1322.78     21.79 o 
   6  -4   4      202.48      203.68      8.59 o 
   7  -4   4     3898.39     3827.48     61.77 o 
   8  -4   4       66.49       50.87      9.76 o 
   9  -4   4     1999.79     2083.46     65.70 o 
  10  -4   4      236.11      215.20     22.85 o 
 -10  -3   4     1574.99     1519.84     41.94 o 
  -9  -3   4     1766.13     1774.96     42.84 o 
  -8  -3   4     2277.34     2201.72     48.56 o 
  -7  -3   4     2218.39     2096.02     42.32 o 
  -6  -3   4     1143.35     1111.92     26.88 o 
  -5  -3   4     7132.03     7164.68     96.54 o 
  -4  -3   4      536.95      568.32     12.98 o 
  -3  -3   4     4767.11     4753.30     51.05 o 
  -2  -3   4     2353.28     2442.28     54.27 o 
  -1  -3   4     6307.54     6090.48     61.84 o 
   0  -3   4     1885.41     2003.19     29.45 o 
   1  -3   4    11568.85    12410.75    118.19 o 
   2  -3   4     7201.08     7293.49     72.65 o 
   3  -3   4       12.83       17.33      4.20 o 
   4  -3   4     4438.00     4405.30     49.01 o 
   5  -3   4      266.69      305.75      9.23 o 
   6  -3   4     3225.24     3330.12     42.21 o 
   7  -3   4      572.54      560.63     24.76 o 
   8  -3   4      502.57      510.27     19.76 o 
   9  -3   4     1853.79     1823.98     59.99 o 
  10  -3   4       22.11       30.00     11.43 o 
 -10  -2   4     1571.62     1558.43     42.42 o 
  -9  -2   4      535.58      537.12     22.37 o 
  -8  -2   4     1527.14     1476.34     49.28 o 
  -7  -2   4       10.76       17.96      5.55 o 
  -6  -2   4     3456.16     3368.88     55.52 o 
  -5  -2   4     1079.13     1052.56     24.23 o 
  -4  -2   4     7544.82     7562.36     98.82 o 
  -3  -2   4     3157.92     3299.27     36.91 o 
  -2  -2   4     1084.55     1120.85     15.92 o 
  -1  -2   4     5877.94     5965.56     79.03 o 
   0  -2   4      876.00      915.36     13.03 o 
   1  -2   4     6942.27     7352.12     87.70 o 
   2  -2   4     1661.36     1680.18     25.24 o 
   3  -2   4    12035.27    12323.85    161.33 o 
   4  -2   4     5739.61     6297.27     65.42 o 
   5  -2   4      731.41      687.21     18.45 o 
   6  -2   4     1009.65     1034.62     18.74 o 
   7  -2   4       11.43       15.43      4.54 o 
   8  -2   4     3578.32     3534.58     59.92 o 
   9  -2   4        3.97        8.27      6.67 o 
  10  -2   4     1655.38     1769.71     61.42 o 
 -10  -1   4        0.17       -3.58      5.15 o 
  -9  -1   4     1582.71     1549.75     39.77 o 
  -8  -1   4      395.79      378.40     17.28 o 
  -7  -1   4     1414.38     1325.11     31.62 o 
  -6  -1   4     3861.58     3685.19     59.05 o 
  -5  -1   4      129.48      139.27      8.92 o 
  -4  -1   4     2321.95     2340.30    145.45 o 
  -3  -1   4        2.78        9.36      1.52 o 
  -2  -1   4    28729.81    28649.08    263.46 o 
  -1  -1   4     1533.00     1617.60     19.54 o 
   0  -1   4    21628.20    20464.73    594.20 o 
   1  -1   4     1228.07     1347.21     21.54 o 
   2  -1   4    14748.24    15595.20    202.63 o 
   3  -1   4     1130.72     1121.71     20.98 o 
   4  -1   4      941.89      959.91     22.31 o 
   5  -1   4     7237.44     7314.63     75.76 o 
   6  -1   4      273.98      260.93      8.67 o 
   7  -1   4     4736.81     4701.68     70.35 o 
   8  -1   4      371.63      370.10     15.99 o 
   9  -1   4     1439.87     1402.05     53.09 o 
  10  -1   4      762.47      741.78     37.61 o 
 -10   0   4     1643.67     1564.62     42.56 o 
  -9   0   4     1273.26     1193.96     34.29 o 
  -8   0   4     2127.72     2000.00     45.94 o 
  -7   0   4     1159.77     1038.85     27.60 o 
  -6   0   4       25.79       29.76      5.36 o 
  -5   0   4     4991.35     4778.30     68.99 o 
  -4   0   4       53.60       54.83      5.55 o 
  -3   0   4    11576.38    11742.12    127.88 o 
  -2   0   4      402.43      455.82     13.85 o 
  -1   0   4    12117.01    12133.72    139.62 o 
   0   0   4      319.68      340.17      8.57 o 
   1   0   4     4656.07     4773.49     84.27 o 
   2   0   4    12304.42    12377.78    211.12 o 
   3   0   4     1906.54     1819.73     26.39 o 
   4   0   4     4095.97     4144.84     44.97 o 
   5   0   4      482.26      408.86      9.77 o 
   6   0   4      711.80      703.21     14.37 o 
   7   0   4      386.12      373.37     23.81 o 
   8   0   4      286.07      303.40     14.46 o 
   9   0   4     1628.99     1647.48     38.21 o 
  10   0   4      211.70      226.15     21.90 o 
 -10   1   4      815.65      823.59     30.47 o 
  -9   1   4      344.38      342.09     37.61 o 
  -8   1   4     1183.19     1090.58     30.43 o 
  -7   1   4        2.52       11.19      4.38 o 
  -6   1   4     2823.76     2685.06     47.28 o 
  -5   1   4     1578.32     1516.93     42.61 o 
  -4   1   4     1755.95     1705.47     30.97 o 
  -3   1   4     5003.67     5219.20    108.65 o 
  -2   1   4     3055.27     3329.17     35.73 o 
  -1   1   4     2149.81     2170.59     39.99 o 
   0   1   4      646.42      648.67     15.89 o 
   1   1   4    14419.67    14444.26    134.92 o 
   2   1   4      299.76      307.51      7.06 o 
   3   1   4    11372.89    11533.38    137.60 o 
   4   1   4     1006.11      965.48     15.08 o 
   5   1   4     1807.64     1834.43     24.97 o 
   6   1   4     1407.08     1309.68     21.06 o 
   7   1   4      921.20      926.58     17.99 o 
   8   1   4     2601.97     2658.05     48.98 o 
   9   1   4      277.54      265.35     14.46 o 
  10   1   4     1802.38     1896.23     44.44 o 
  11   1   4       57.73       44.28     12.86 o 
  -9   2   4     2403.97     2307.52     50.94 o 
  -8   2   4      800.89      740.07     25.07 o 
  -7   2   4     1739.06     1618.02     36.34 o 
  -6   2   4     2434.20     2258.54     74.51 o 
  -5   2   4      313.77      324.10     12.96 o 
  -4   2   4     7226.49     7250.88     94.89 o 
  -3   2   4      168.94      157.12      7.86 o 
  -2   2   4    21673.01    22554.64    209.00 o 
  -1   2   4      192.66      197.29      5.18 o 
   0   2   4     7023.75     6913.12     68.23 o 
   1   2   4     1518.02     1559.26     18.57 o 
   2   2   4     2539.55     2503.15     27.76 o 
   3   2   4    13877.85    14376.37    287.24 o 
   4   2   4     1648.65     1591.34     21.43 o 
   5   2   4    10027.55    10238.42    101.63 o 
   6   2   4     1597.51     1592.27     23.87 o 
   7   2   4     2548.86     2453.22     58.96 o 
   8   2   4       61.26       57.52      7.72 o 
   9   2   4     1607.20     1568.00     37.03 o 
  10   2   4      190.13      177.42     14.43 o 
  11   2   4      950.67     1028.88     46.18 o 
  -9   3   4     1101.12     1039.79     32.91 o 
  -8   3   4      864.05      802.67     26.35 o 
  -7   3   4     1737.01     1631.80     36.81 o 
  -6   3   4       29.73       26.18      7.62 o 
  -5   3   4     5337.83     5079.82     80.94 o 
  -4   3   4      214.19      246.99     10.57 o 
  -3   3   4    15255.17    15347.18    175.30 o 
  -2   3   4     1239.25     1377.48     18.60 o 
  -1   3   4     6794.67     6829.97     67.63 o 
   0   3   4     1843.20     1866.43     22.06 o 
   1   3   4     5813.76     6173.37     75.22 o 
   2   3   4    14975.62    15399.28    144.33 o 
   3   3   4       17.96       40.24      6.12 o 
   4   3   4     7857.96     8069.62     80.84 o 
   5   3   4     3405.75     3432.79     40.24 o 
   6   3   4     2110.14     2119.76     43.07 o 
   7   3   4      525.42      517.70     16.54 o 
   8   3   4      576.69      632.00     20.86 o 
   9   3   4     1849.12     1888.30     41.39 o 
  10   3   4      727.88      732.71     26.08 o 
  11   3   4      981.46      976.98     45.23 o 
  -9   4   4      580.25      566.49     23.93 o 
  -8   4   4     2003.37     1814.24     42.36 o 
  -7   4   4      195.21      182.02     12.54 o 
  -6   4   4     4720.07     4494.33     77.84 o 
  -5   4   4        9.70       15.31      4.04 o 
  -4   4   4     1351.60     1314.75     28.09 o 
  -3   4   4      429.94      408.18      9.44 o 
  -2   4   4     2127.04     2290.09     28.00 o 
  -1   4   4     4894.33     4933.50     51.32 o 
   0   4   4       68.74       86.26      3.62 o 
   1   4   4     8243.69     8107.77     79.28 o 
   2   4   4       34.28       69.44     11.99 o 
   3   4   4     7464.13     7648.63     94.85 o 
   4   4   4     4447.52     4714.08     51.04 o 
   5   4   4     3428.66     3460.42     40.77 o 
   6   4   4     5170.99     5237.98     58.73 o 
   7   4   4     2099.39     2114.07     47.55 o 
   8   4   4     4245.96     4415.46     76.42 o 
   9   4   4       65.44       68.89      9.02 o 
  10   4   4     2562.33     2650.92     54.46 o 
  11   4   4      179.69      190.74     16.58 o 
  -9   5   4     1774.97     1767.32     44.78 o 
  -8   5   4      155.53      134.83     18.81 o 
  -7   5   4     1212.70     1164.23     33.33 o 
  -6   5   4      762.39      785.68     23.31 o 
  -5   5   4       50.50       54.26      6.85 o 
  -4   5   4     3952.20     4002.04     60.37 o 
  -3   5   4      802.78      829.32     14.91 o 
  -2   5   4     7232.75     7466.53     76.16 o 
  -1   5   4       93.22      101.77      4.39 o 
   0   5   4     8396.43     8658.65    118.37 o 
   1   5   4     5063.34     5370.81     55.19 o 
   2   5   4     9816.95     9888.28     96.27 o 
   3   5   4    12141.84    12361.57    119.33 o 
   4   5   4     7744.67     7793.36    116.23 o 
   5   5   4     8580.33     8560.38     87.70 o 
   6   5   4     1526.96     1510.92     23.73 o 
   7   5   4     3192.78     3192.91     41.66 o 
   8   5   4        0.45       -2.11      3.24 o 
   9   5   4     1375.88     1430.17     35.23 o 
  10   5   4      624.68      695.52     69.99 o 
  11   5   4     1393.10     1455.91     40.73 o 
  -9   6   4      818.87      782.73     37.14 o 
  -8   6   4      411.66      414.31     20.23 o 
  -7   6   4     2706.66     2688.86     68.08 o 
  -6   6   4      210.90      211.55     12.70 o 
  -5   6   4     6023.47     5973.38     86.38 o 
  -4   6   4        7.87       10.91      3.66 o 
  -3   6   4     8915.88     9092.08     92.98 o 
  -2   6   4       44.21       62.79      6.05 o 
  -1   6   4     1999.00     2052.09     28.38 o 
   0   6   4     4351.07     4586.02     58.38 o 
   1   6   4     2994.67     2848.92     47.39 o 
   2   6   4     8772.37     9301.07     95.89 o 
   3   6   4        5.42       17.49      3.85 o 
   4   6   4     3112.95     3150.83     37.67 o 
   5   6   4      851.10      754.31     14.88 o 
   6   6   4     3800.63     3751.61     54.39 o 
   7   6   4     1878.43     2020.90     36.20 o 
   8   6   4      340.03      395.48     34.52 o 
   9   6   4      341.90      359.71     17.08 o 
  10   6   4      668.86      702.14     25.56 o 
  11   6   4      565.32      563.94     25.39 o 
  -8   7   4     2411.25     2374.39     51.99 o 
  -7   7   4       12.08       11.60      6.40 o 
  -6   7   4     2652.59     2701.68     51.04 o 
  -5   7   4      195.50      202.35     14.28 o 
  -4   7   4      799.44      871.33     22.41 o 
  -3   7   4     1526.98     1584.42     28.82 o 
  -2   7   4     1877.75     1895.49     50.59 o 
  -1   7   4     3653.82     3813.98     50.69 o 
   0   7   4      209.82      190.43     10.77 o 
   1   7   4     3902.72     4158.16     75.70 o 
   2   7   4     2036.70     2161.12     31.66 o 
   3   7   4     2190.91     2272.68     28.84 o 
   4   7   4      874.31      862.48     20.59 o 
   5   7   4     1434.15     1478.04     25.63 o 
   6   7   4     1828.59     1803.75     29.68 o 
   7   7   4      342.51      363.71     11.50 o 
   8   7   4     1342.64     1433.75     33.47 o 
   9   7   4        1.93       -1.94     11.43 o 
  10   7   4      308.12      334.80     18.18 o 
  11   7   4       32.81       27.37      9.66 o 
  -7   8   4     1192.24     1187.90     51.90 o 
  -6   8   4      555.86      541.81     32.38 o 
  -5   8   4      254.00      266.15     21.43 o 
  -4   8   4     2802.78     2821.62     48.35 o 
  -3   8   4       30.70       46.06      4.91 o 
  -2   8   4     4584.13     4674.07     68.77 o 
  -1   8   4      832.52      856.00     21.48 o 
   0   8   4     6997.22     7183.94     95.84 o 
   1   8   4     2031.59     2095.17     37.30 o 
   2   8   4     1447.42     1471.72     29.42 o 
   3   8   4     7295.86     7033.40    105.46 o 
   4   8   4     1481.95     1394.69     29.48 o 
   5   8   4     1345.61     1314.09     29.04 o 
   6   8   4     1843.50     1779.36     35.98 o 
   7   8   4     1896.80     1891.70     38.19 o 
   8   8   4        1.24        5.24      8.09 o 
   9   8   4      772.57      922.70     44.28 o 
  10   8   4       17.80       20.95     14.28 o 
  11   8   4     1524.39     1759.23     70.94 o 
  -7   9   4     3036.26     3236.13     96.65 o 
  -6   9   4      371.54      362.32     27.61 o 
  -5   9   4     2461.14     2530.53     76.65 o 
  -4   9   4      250.10      271.38     21.43 o 
  -3   9   4     2792.75     2800.83     49.41 o 
  -2   9   4      261.47      251.75     12.06 o 
  -1   9   4     1501.35     1400.77     30.50 o 
   0   9   4     1058.21     1064.41     25.34 o 
   1   9   4     5545.48     5379.32     77.51 o 
   2   9   4     4889.12     4822.88     71.29 o 
   3   9   4     1564.49     1480.20     31.41 o 
   4   9   4     2192.54     2113.59     40.10 o 
   5   9   4      651.93      677.78     20.54 o 
   6   9   4     3356.99     3249.50     55.52 o 
   7   9   4      102.42      115.07      9.83 o 
   8   9   4     1305.76     1436.43     55.71 o 
   9   9   4       34.40       49.52     14.76 o 
  10   9   4      573.46      623.71     39.99 o 
  -6  10   4      872.69      886.04     44.75 o 
  -5  10   4       55.33       52.37     12.38 o 
  -4  10   4     1253.47     1254.08     49.99 o 
  -3  10   4      163.26      160.89     10.87 o 
  -2  10   4     2108.77     1971.49     39.99 o 
  -1  10   4     3227.90     3207.77     57.13 o 
   0  10   4      162.33      163.38     19.52 o 
   1  10   4     1953.81     1799.01     36.62 o 
   2  10   4       15.79       16.95      4.54 o 
   3  10   4     2151.15     2110.82     46.18 o 
   4  10   4      626.42      603.64     19.73 o 
   5  10   4     2197.03     2157.51     75.70 o 
   6  10   4     2057.37     2092.97     42.64 o 
   7  10   4     1909.56     1979.33     42.15 o 
   8  10   4      450.33      485.16     31.90 o 
   9  10   4      149.72      149.98     22.38 o 
  10  10   4     1063.96     1241.22     58.56 o 
  -6  11   4      630.87      621.80     39.52 o 
  -5  11   4      163.76      143.79     20.47 o 
  -4  11   4     1196.50     1232.18     51.90 o 
  -3  11   4       56.90       69.23     11.90 o 
  -2  11   4     1369.31     1449.74     39.04 o 
  -1  11   4      237.68      225.80     12.67 o 
   0  11   4     3876.00     3772.27     76.89 o 
   1  11   4      477.01      440.97     17.85 o 
   2  11   4     1225.50     1091.37     38.09 o 
   3  11   4     1357.43     1275.45     31.03 o 
   4  11   4     1648.31     1541.67     35.18 o 
   5  11   4     2048.47     1898.39     66.66 o 
   6  11   4      599.69      597.56     31.19 o 
   7  11   4     3483.51     3425.36     61.96 o 
   8  11   4       42.76       45.71     14.76 o 
   9  11   4     1572.92     1756.37     68.08 o 
  10  11   4        5.00       13.81     15.71 o 
  -5  12   4     1233.96     1322.16     57.61 o 
  -4  12   4        5.34       15.24      7.14 o 
  -3  12   4     1596.25     1629.04     39.17 o 
  -2  12   4      568.81      519.24     21.19 o 
  -1  12   4     1662.64     1594.21     52.37 o 
   0  12   4     1720.29     1743.65     73.56 o 
   1  12   4     1212.17     1169.03     33.57 o 
   2  12   4     4988.38     4825.46     77.59 o 
   3  12   4      339.44      319.11     15.63 o 
   4  12   4      898.40      863.80     30.47 o 
   5  12   4        9.51       11.72      5.15 o 
   6  12   4     1564.66     1471.53     36.74 o 
   7  12   4      279.49      264.92     15.78 o 
   8  12   4      938.65     1046.97     49.99 o 
   9  12   4      107.47      116.17     21.90 o 
  -4  13   4      679.12      701.79     40.95 o 
  -3  13   4      505.80      530.47     22.29 o 
  -2  13   4      456.10      435.76     19.45 o 
  -1  13   4     1658.22     1701.45     75.23 o 
   0  13   4      359.31      343.18     16.94 o 
   1  13   4      145.45      131.87     11.65 o 
   2  13   4        4.42        0.48      3.66 o 
   3  13   4      784.48      697.35     24.13 o 
   4  13   4      942.94      876.92     27.79 o 
   5  13   4      620.83      577.66     29.76 o 
   6  13   4      901.18      837.79     29.76 o 
   7  13   4      412.61      420.86     20.33 o 
   8  13   4      515.75      533.72     36.66 o 
  -3  14   4      175.58      195.21     24.28 o 
  -2  14   4     1289.95     1376.88     38.16 o 
  -1  14   4      165.51      161.33     13.90 o 
   0  14   4     1263.99     1251.20     60.70 o 
   1  14   4      550.69      548.46     22.68 o 
   2  14   4     1486.73     1354.72     36.58 o 
   3  14   4     1380.67     1289.90     35.71 o 
   4  14   4      387.26      387.38     26.19 o 
   5  14   4     2151.29     2128.77     48.53 o 
   6  14   4        4.19       -2.75      5.11 o 
   7  14   4     1402.92     1485.87     40.40 o 
  -2  15   4      345.12      362.80     26.66 o 
  -1  15   4     1496.87     1440.31     40.15 o 
   0  15   4      861.98      897.30     44.28 o 
   1  15   4      600.44      644.02     43.80 o 
   2  15   4      404.71      358.03     19.28 o 
   3  15   4      352.95      362.41     19.30 o 
   4  15   4      543.20      489.01     27.61 o 
   5  15   4       92.95       96.00     12.12 o 
   6  15   4     1307.92     1306.98     38.23 o 
   7  15   4       13.57        3.81      6.67 o 
   2  16   4        1.13        3.42      7.05 o 
   3  16   4      600.94      563.12     24.94 o 
  -5 -15   5        7.52        3.33      6.67 o 
  -4 -15   5     1269.04     1254.24     36.47 o 
  -3 -15   5        0.15        1.38      4.80 o 
  -2 -15   5     1537.08     1518.14     40.38 o 
  -1 -15   5       84.86       99.28     11.95 o 
   0 -15   5      713.79      787.27     32.61 o 
  -5 -14   5     1618.44     1677.74     95.46 o 
  -4 -14   5      290.78      264.97     16.46 o 
  -3 -14   5      450.18      467.28     20.69 o 
  -2 -14   5      500.91      455.95     21.19 o 
  -1 -14   5      635.80      627.25     24.41 o 
   0 -14   5      605.10      582.98     23.40 o 
   1 -14   5      249.01      262.67     16.30 o 
   2 -14   5      570.82      585.14     35.23 o 
   3 -14   5        4.86        0.95      8.09 o 
  -6 -13   5      627.25      587.05     36.66 o 
  -5 -13   5     1399.70     1451.80     37.76 o 
  -4 -13   5      504.34      507.82     21.22 o 
  -3 -13   5     1013.77     1081.82     31.41 o 
  -2 -13   5      122.76      121.37     11.77 o 
  -1 -13   5     1991.53     1956.87     44.10 o 
   0 -13   5        0.32        3.68      5.48 o 
   1 -13   5     1111.21     1094.64     31.98 o 
   2 -13   5     1178.20     1251.16     67.13 o 
   3 -13   5      842.65      911.75     43.33 o 
   4 -13   5     1567.25     1722.09     62.37 o 
   5 -13   5      559.80      560.86     34.28 o 
  -7 -12   5      752.06      712.26     41.42 o 
  -6 -12   5     2100.84     2237.72     75.70 o 
  -5 -12   5       68.03       63.97      8.92 o 
  -4 -12   5     1844.66     1775.49     40.53 o 
  -3 -12   5      164.87      165.97     12.33 o 
  -2 -12   5     2307.60     2220.67     45.91 o 
  -1 -12   5      512.99      506.04     19.86 o 
   0 -12   5     2124.33     2081.32     53.09 o 
   1 -12   5     1067.33     1086.25     31.19 o 
   2 -12   5     1147.25     1204.59     55.47 o 
   3 -12   5     1464.31     1653.47     78.56 o 
   4 -12   5      187.87      186.64     20.95 o 
   5 -12   5     1120.12     1153.14     48.56 o 
  -8 -11   5       53.32       33.33     12.86 o 
  -7 -11   5      835.90      939.37     47.61 o 
  -6 -11   5       29.75       19.04     10.95 o 
  -5 -11   5     1576.42     1604.68     37.26 o 
  -4 -11   5       60.46       69.81      8.58 o 
  -3 -11   5      878.39      867.04     25.38 o 
  -2 -11   5      350.31      363.34     15.99 o 
  -1 -11   5     1201.80     1197.90     30.64 o 
   0 -11   5      895.06      888.00     25.75 o 
   1 -11   5     1037.12     1030.19     28.43 o 
   2 -11   5     2778.47     2799.96     58.09 o 
   3 -11   5       50.86       59.08     14.05 o 
   4 -11   5     1049.82     1026.02     42.85 o 
   5 -11   5      313.22      316.14     24.76 o 
  -8 -10   5      646.80      649.42     40.47 o 
  -7 -10   5        2.91       -1.43      7.62 o 
  -6 -10   5     1042.73     1033.64     46.18 o 
  -5 -10   5      843.96      872.63     57.37 o 
  -4 -10   5      722.84      687.05     21.90 o 
  -3 -10   5     1065.00     1107.21     28.18 o 
  -2 -10   5     1116.55     1109.09     28.07 o 
  -1 -10   5      771.85      827.88     23.73 o 
   0 -10   5      139.26      141.60     10.10 o 
   1 -10   5      301.77      324.23     20.00 o 
   2 -10   5     1372.07     1371.68     45.23 o 
   3 -10   5     2308.07     2357.23     64.28 o 
   4 -10   5     1754.08     1822.55     55.71 o 
   5 -10   5     1199.90     1206.47     45.71 o 
  -9  -9   5      334.07      299.00     30.00 o 
  -8  -9   5      802.21      916.99     46.66 o 
  -7  -9   5      642.17      642.75     36.18 o 
  -6  -9   5     1648.37     1740.19     60.47 o 
  -5  -9   5      133.49      141.31      9.78 o 
  -4  -9   5     1288.28     1333.11     30.62 o 
  -3  -9   5        2.28        5.96      7.62 o 
  -2  -9   5     3646.37     3616.73     58.51 o 
  -1  -9   5      887.83      856.52     32.85 o 
   0  -9   5     5789.14     5620.02    115.70 o 
   1  -9   5     2104.55     1998.28     39.19 o 
   2  -9   5     3411.77     3476.48     58.01 o 
   3  -9   5     1135.43     1169.06     28.90 o 
   4  -9   5      436.55      444.49     17.56 o 
   5  -9   5     3476.05     3583.69     89.51 o 
  -9  -8   5      967.85     1045.80     32.45 o 
  -8  -8   5      603.70      584.58     22.63 o 
  -7  -8   5     2641.48     2703.78     52.26 o 
  -6  -8   5      156.36      156.46     11.90 o 
  -5  -8   5     5832.46     5663.72     76.29 o 
  -4  -8   5       39.63       48.04      5.82 o 
  -3  -8   5     3560.39     3465.56     43.92 o 
  -2  -8   5     2070.65     2075.79     36.19 o 
  -1  -8   5     3966.18     3866.24     47.15 o 
   0  -8   5     2198.68     2187.20     31.09 o 
   1  -8   5      656.63      613.00     14.25 o 
   2  -8   5     2979.76     2857.63     38.30 o 
   3  -8   5     1111.32     1044.53     20.20 o 
   4  -8   5     1187.79     1260.86     28.03 o 
   5  -8   5       45.98       49.02      5.58 o 
   6  -8   5      888.61      956.29     41.66 o 
   7  -8   5      266.74      296.14     21.90 o 
 -10  -7   5      937.26      991.26     44.28 o 
  -9  -7   5       16.28       16.39      6.60 o 
  -8  -7   5     1729.21     1673.98     40.53 o 
  -7  -7   5      625.17      654.19     22.50 o 
  -6  -7   5     2936.53     2773.70     62.37 o 
  -5  -7   5     1544.93     1553.20     25.46 o 
  -4  -7   5     1528.62     1442.39     23.86 o 
  -3  -7   5     1649.27     1712.96     31.67 o 
  -2  -7   5      231.19      235.77      8.38 o 
  -1  -7   5     2095.30     1985.05     28.29 o 
   0  -7   5      777.29      731.38     15.04 o 
   1  -7   5     4238.23     4097.14     58.53 o 
   2  -7   5      974.31      953.16     17.89 o 
   3  -7   5     4718.14     4707.35     60.27 o 
   4  -7   5     1999.24     1994.90     30.35 o 
   5  -7   5      319.57      329.00     11.36 o 
   6  -7   5     1504.58     1687.81     52.37 o 
   8  -7   5     2241.20     2519.10     72.37 o 
   9  -7   5        4.67        1.90      8.09 o 
 -10  -6   5      141.88      134.74     18.57 o 
  -9  -6   5      414.28      403.76     19.73 o 
  -8  -6   5     1717.48     1813.23     61.66 o 
  -7  -6   5      289.16      300.68     19.52 o 
  -6  -6   5     3888.03     3756.27     62.40 o 
  -5  -6   5      361.87      350.79     14.37 o 
  -4  -6   5     3411.13     3420.10     42.45 o 
  -3  -6   5      206.39      279.23     11.18 o 
  -2  -6   5     5337.72     5183.49     58.02 o 
  -1  -6   5     4120.07     4025.99     46.87 o 
   0  -6   5     4769.85     4758.52     67.72 o 
   1  -6   5     2701.96     2724.87     34.69 o 
   2  -6   5     6192.33     6117.28     66.20 o 
   3  -6   5     1192.11     1169.36     19.97 o 
   4  -6   5       18.37       24.71      3.66 o 
   5  -6   5     4459.36     4679.22     99.51 o 
   6  -6   5       80.58       75.57      8.24 o 
   7  -6   5     2841.34     2842.86     73.32 o 
   8  -6   5       31.11       30.47     11.43 o 
   9  -6   5     1533.89     1596.40     57.13 o 
 -10  -5   5      136.02      165.21     20.00 o 
  -9  -5   5     1658.44     1630.55     80.94 o 
  -8  -5   5       76.29       98.21     10.57 o 
  -7  -5   5     3278.37     3192.23     57.38 o 
  -6  -5   5      940.41      960.26     25.86 o 
  -5  -5   5     2119.17     2002.18     38.31 o 
  -4  -5   5      509.01      510.17     11.89 o 
  -3  -5   5     8154.03     8135.88     84.37 o 
  -2  -5   5     1106.91     1146.16     18.77 o 
  -1  -5   5     4384.71     4463.18     50.10 o 
   0  -5   5      690.86      654.91     15.32 o 
   1  -5   5     1246.88     1289.19     19.64 o 
   2  -5   5     3567.18     3458.94     40.61 o 
   3  -5   5      428.89      428.38     10.45 o 
   4  -5   5     4031.46     4006.47     49.82 o 
   5  -5   5      465.45      462.37     12.56 o 
   6  -5   5     1643.17     1633.13     27.19 o 
   7  -5   5      984.17      984.12     38.09 o 
   8  -5   5      426.27      448.97     27.61 o 
   9  -5   5     1180.90     1241.70     49.52 o 
 -10  -4   5      239.93      236.11     17.61 o 
  -9  -4   5        3.29        1.69      5.02 o 
  -8  -4   5      859.04      837.23     26.72 o 
  -7  -4   5      697.99      679.70     22.53 o 
  -6  -4   5     2071.64     1996.97     39.99 o 
  -5  -4   5     1597.08     1635.85     33.28 o 
  -4  -4   5      983.68      990.09     16.94 o 
  -3  -4   5       68.31       73.00      6.81 o 
  -2  -4   5      886.18      997.69     19.36 o 
  -1  -4   5     8639.46     8676.29     87.13 o 
   0  -4   5     1808.06     1896.53     30.12 o 
   1  -4   5    10906.16    11319.46    110.50 o 
   2  -4   5      537.96      622.01     14.20 o 
   3  -4   5     2459.81     2421.87     30.67 o 
   4  -4   5     1202.31     1193.61     36.18 o 
   5  -4   5       12.74       18.72      3.51 o 
   6  -4   5     3827.92     3789.90     79.80 o 
   7  -4   5       41.23       51.90     10.47 o 
   8  -4   5     4189.61     4242.15     99.98 o 
   9  -4   5       64.49       61.42     14.28 o 
  10  -4   5     1356.95     1444.05     55.71 o 
 -10  -3   5      174.61      173.68     15.90 o 
  -9  -3   5      191.51      202.04     15.25 o 
  -8  -3   5     1509.45     1463.40     36.77 o 
  -7  -3   5     1068.74     1042.00     28.37 o 
  -6  -3   5     3981.67     3791.57     61.90 o 
  -5  -3   5      445.47      426.04     15.14 o 
  -4  -3   5     3310.39     3248.20     50.66 o 
  -3  -3   5     1577.16     1500.81     22.31 o 
  -2  -3   5    10975.97    10974.04    107.32 o 
  -1  -3   5     4907.11     4971.68     52.77 o 
   0  -3   5    10844.85    10910.09    177.98 o 
   1  -3   5     4315.17     4324.69     46.12 o 
   2  -3   5     1934.54     1794.00     22.78 o 
   3  -3   5     8457.32     8245.92     82.82 o 
   4  -3   5       20.61       24.66      7.05 o 
   5  -3   5     5096.80     4952.03     56.05 o 
   6  -3   5      236.23      229.20     10.48 o 
   7  -3   5     4095.69     4280.93     82.53 o 
   8  -3   5      176.84      179.97     18.09 o 
   9  -3   5     1609.70     1583.07     55.71 o 
  10  -3   5      346.53      341.85     26.19 o 
 -10  -2   5      536.73      552.68     30.71 o 
  -9  -2   5      810.82      858.26     28.86 o 
  -8  -2   5       50.78       68.04     17.38 o 
  -7  -2   5     2807.97     2696.73     50.82 o 
  -6  -2   5      152.55      155.61     10.76 o 
  -5  -2   5     6380.71     6255.43     87.16 o 
  -4  -2   5       28.17       24.07      2.52 o 
  -3  -2   5    13865.15    13725.19    132.13 o 
  -2  -2   5     4228.80     4342.35     46.92 o 
  -1  -2   5     2006.14     1990.72     24.59 o 
   0  -2   5     4897.94     5031.93     63.74 o 
   1  -2   5     3555.06     3691.32     39.27 o 
   2  -2   5    16961.04    17749.20    315.29 o 
   3  -2   5       32.67       48.34      3.22 o 
   4  -2   5     2661.78     2624.05     32.07 o 
   5  -2   5      219.81      240.49      9.41 o 
   6  -2   5     2255.74     2246.82     33.57 o 
   7  -2   5     2622.56     2584.57     36.58 o 
   8  -2   5      936.71      875.57     36.66 o 
   9  -2   5      975.44      959.36     41.42 o 
  10  -2   5      209.52      181.40     20.95 o 
 -10  -1   5      442.02      433.80     25.00 o 
  -9  -1   5       12.18       12.27      6.25 o 
  -8  -1   5     1531.71     1446.43     36.16 o 
  -7  -1   5      373.41      345.96     15.65 o 
  -6  -1   5     2821.52     2729.07     48.47 o 
  -5  -1   5     1815.49     1788.15     34.67 o 
  -4  -1   5     4948.78     5138.87     71.71 o 
  -3  -1   5      682.84      655.00     11.75 o 
  -2  -1   5     4494.71     4993.55     52.20 o 
  -1  -1   5    12822.16    12711.19    120.81 o 
   0  -1   5      834.50      908.92     12.94 o 
   1  -1   5     8306.01     8772.34    104.86 o 
   2  -1   5     2315.15     2513.98     36.36 o 
   3  -1   5     1074.37     1021.27     17.85 o 
   4  -1   5     1851.93     1769.97     23.35 o 
   5  -1   5       20.78       30.43      3.45 o 
   6  -1   5     6385.28     6386.82     69.69 o 
   7  -1   5      636.96      636.68     15.18 o 
   8  -1   5     6273.78     6248.30     91.39 o 
   9  -1   5       11.16       22.85      9.52 o 
  10  -1   5     2545.73     2384.84     73.32 o 
  -9   0   5     2017.00     1860.46     44.87 o 
  -8   0   5      363.00      339.17     16.98 o 
  -7   0   5     1624.66     1609.06     36.34 o 
  -6   0   5     1419.26     1361.38     41.66 o 
  -5   0   5        3.37       10.33     13.09 o 
  -4   0   5     3005.11     2789.50     44.61 o 
  -3   0   5      145.16      128.30      5.10 o 
  -2   0   5    13546.91    14489.96    137.32 o 
  -1   0   5     2038.72     1980.43     23.55 o 
   0   0   5    13007.91    13193.97    124.41 o 
   1   0   5     4425.78     4380.96     68.56 o 
   2   0   5     6021.43     6291.37    127.36 o 
   3   0   5    11424.81    11441.79    109.77 o 
   4   0   5     1664.94     1721.29     28.76 o 
   5   0   5     7415.73     7287.25     75.58 o 
   6   0   5      502.86      507.35     12.33 o 
   7   0   5     7577.61     7594.85     82.38 o 
   8   0   5      547.70      559.76     19.76 o 
   9   0   5     2632.39     2640.04     73.32 o 
  10   0   5      753.48      743.21     37.61 o 
  -9   1   5     1422.14     1388.13     49.99 o 
  -8   1   5       63.42       70.94      9.59 o 
  -7   1   5     3491.03     3326.30     58.53 o 
  -6   1   5      153.04      125.96      9.59 o 
  -5   1   5    11768.47    11520.07    146.05 o 
  -4   1   5      619.48      591.54     16.66 o 
  -3   1   5    13895.19    14426.92    267.82 o 
  -2   1   5     1804.06     1851.84     22.87 o 
  -1   1   5     8135.26     8378.97     81.68 o 
   0   1   5     4717.63     4776.96     65.68 o 
   1   1   5     1694.24     1745.82     20.49 o 
   2   1   5    18368.53    18436.37    171.77 o 
   3   1   5      419.83      381.97      7.99 o 
   4   1   5     3616.25     3328.82     74.55 o 
   5   1   5      176.82      172.46     12.03 o 
   6   1   5     1452.70     1479.92     23.04 o 
   7   1   5     2633.53     2643.13     46.74 o 
   8   1   5     1321.35     1270.41     30.47 o 
   9   1   5     1559.32     1620.14     37.71 o 
  10   1   5      361.55      408.50     27.61 o 
  11   1   5      968.50      998.41     46.66 o 
  -9   2   5       72.23       69.26     10.63 o 
  -8   2   5     2913.39     2705.76     54.12 o 
  -7   2   5        9.12       13.30      4.87 o 
  -6   2   5     5226.95     4884.15     74.70 o 
  -5   2   5     1663.75     1669.39     33.49 o 
  -4   2   5     1324.97     1363.81     60.94 o 
  -3   2   5     9002.23     9487.22     93.55 o 
  -2   2   5     1520.31     1698.33     21.69 o 
  -1   2   5    13062.52    13636.59    129.12 o 
   0   2   5       63.14       99.28      8.02 o 
   1   2   5     2705.07     2964.59     32.40 o 
   2   2   5     2372.19     2697.69     37.14 o 
   3   2   5      739.16      736.96     12.24 o 
   4   2   5     5615.95     5683.62     78.49 o 
   5   2   5     1703.60     1850.28     25.45 o 
   6   2   5     5378.86     5328.30     59.96 o 
   7   2   5      378.91      362.20     11.18 o 
   8   2   5     2638.72     2684.48     98.56 o 
   9   2   5       96.52       99.97     10.26 o 
  10   2   5     1129.77     1112.67     45.23 o 
  11   2   5      164.87      174.73     21.43 o 
  -9   3   5     1574.25     1559.35     51.42 o 
  -8   3   5      941.84      849.66     27.70 o 
  -7   3   5       62.08       64.34      8.34 o 
  -6   3   5     1825.91     1644.03     35.49 o 
  -5   3   5       99.98       98.96     10.95 o 
  -4   3   5     5969.28     5975.56     82.09 o 
  -3   3   5     1011.66      981.73     15.61 o 
  -2   3   5    10832.09    11347.21    109.98 o 
  -1   3   5     2197.09     2274.41     27.06 o 
   0   3   5     8025.14     8381.02     81.98 o 
   1   3   5     3636.33     3406.67     36.93 o 
   2   3   5     2894.09     3010.08     41.07 o 
   3   3   5     9873.19    10031.69     97.83 o 
   4   3   5       55.75       45.62      3.57 o 
   5   3   5     5502.38     5269.76     57.42 o 
   6   3   5      522.68      504.91     21.94 o 
   7   3   5     5140.55     5184.83     69.35 o 
   8   3   5     1133.68     1119.18     28.27 o 
   9   3   5      981.31      999.56     31.19 o 
  10   3   5      970.54      960.32     41.42 o 
  11   3   5     1055.06     1109.82     48.56 o 
  -9   4   5      947.60      972.75     32.27 o 
  -8   4   5       78.01       72.59     10.37 o 
  -7   4   5      916.63      873.10     32.38 o 
  -6   4   5      163.17      162.55     11.24 o 
  -5   4   5     5117.91     5166.72     76.34 o 
  -4   4   5      568.61      555.27     16.79 o 
  -3   4   5     8879.06     8967.11     90.44 o 
  -2   4   5     1808.97     1769.05     23.55 o 
  -1   4   5     2006.61     1936.98     24.48 o 
   0   4   5     6810.86     6741.37     67.84 o 
   1   4   5     2854.83     2857.06     32.52 o 
   2   4   5    16800.16    17097.54    160.92 o 
   3   4   5     1128.80     1092.75     16.56 o 
   4   4   5     6867.87     6920.71     71.60 o 
   5   4   5      282.46      291.87      8.74 o 
   6   4   5     3613.63     3598.96     43.98 o 
   7   4   5      604.54      597.65     14.53 o 
   8   4   5     1836.41     1821.25     38.34 o 
   9   4   5     1664.99     1645.85     38.18 o 
  10   4   5      184.52      197.26     14.97 o 
  11   4   5      688.11      731.78     39.04 o 
  -9   5   5        9.21       15.24      7.14 o 
  -8   5   5     1195.39     1222.51     34.75 o 
  -7   5   5       61.77       52.73      8.40 o 
  -6   5   5     1951.70     1953.16     40.73 o 
  -5   5   5      261.19      261.54     12.54 o 
  -4   5   5      548.13      549.43     22.85 o 
  -3   5   5     1552.51     1583.11     23.08 o 
  -2   5   5     1541.59     1617.49     22.83 o 
  -1   5   5     5042.82     5475.63     69.01 o 
   0   5   5      536.14      506.63     10.07 o 
   1   5   5     3157.89     3232.29     36.56 o 
   2   5   5      248.97      316.93      7.90 o 
   3   5   5     3837.82     4000.06     44.37 o 
   4   5   5     3368.24     3289.80     39.02 o 
   5   5   5     3730.04     3847.25     45.41 o 
   6   5   5     3411.75     3440.07     43.02 o 
   7   5   5      383.95      389.50     11.59 o 
   8   5   5     1313.18     1354.23     31.90 o 
   9   5   5       58.76       52.76      8.12 o 
  10   5   5     1956.94     2012.19     46.03 o 
  11   5   5      976.83     1016.50     45.71 o 
  -8   6   5       52.92       64.26     23.09 o 
  -7   6   5      146.79      139.76     15.00 o 
  -6   6   5      509.06      542.14     27.85 o 
  -5   6   5      370.70      361.19     20.23 o 
  -4   6   5     4998.07     4968.39     73.06 o 
  -3   6   5        2.08       13.87      2.93 o 
  -2   6   5     8121.28     8293.78     85.18 o 
  -1   6   5      319.00      340.94      8.74 o 
   0   6   5      674.77      677.19     12.33 o 
   1   6   5     8990.72     9467.80     93.63 o 
   2   6   5     1093.90     1096.83     17.01 o 
   3   6   5    12628.19    12543.40    145.83 o 
   4   6   5     3012.40     3037.20     42.89 o 
   5   6   5     4062.32     4120.98     48.35 o 
   6   6   5        4.09        4.57      2.55 o 
   7   6   5     2938.85     2988.18     40.54 o 
   8   6   5      796.80      830.85     24.47 o 
   9   6   5     1891.47     2048.41     60.47 o 
  10   6   5      422.50      440.54     20.74 o 
  11   6   5     1118.55     1233.60     49.99 o 
  -8   7   5      421.51      406.91     22.38 o 
  -7   7   5     1609.88     1659.01     40.71 o 
  -6   7   5       38.56       36.04     10.00 o 
  -5   7   5     3061.36     3015.61     56.42 o 
  -4   7   5     2106.93     2042.20     38.83 o 
  -3   7   5     4451.83     4474.37     52.45 o 
  -2   7   5     2810.02     2787.88     35.45 o 
  -1   7   5     2243.17     2288.02     29.74 o 
   0   7   5     7004.36     7144.27    104.09 o 
   1   7   5      454.74      447.27     11.96 o 
   2   7   5     4549.18     4372.37    116.54 o 
   3   7   5       32.78       52.70      5.91 o 
   4   7   5     4327.31     4206.15    113.64 o 
   5   7   5       10.76       10.13      3.43 o 
   6   7   5     3314.80     3345.52     43.03 o 
   7   7   5     1129.97     1151.15     21.96 o 
   8   7   5      257.49      270.74     23.57 o 
   9   7   5     1094.94     1192.86     47.61 o 
  10   7   5       64.74       58.50     10.71 o 
  11   7   5     1511.73     1650.68     58.56 o 
  -7   8   5       19.80       37.14     13.81 o 
  -6   8   5     2827.66     2719.07     80.94 o 
  -4   8   5      866.18      798.44     36.18 o 
  -3   8   5     3234.64     3314.53     54.09 o 
  -2   8   5      376.71      377.08     14.16 o 
  -1   8   5     7196.94     7067.43     95.47 o 
   0   8   5      413.51      398.27     14.09 o 
   1   8   5     4604.11     4475.24     74.75 o 
   2   8   5      592.75      560.64     16.64 o 
   3   8   5      969.07      979.48     23.54 o 
   4   8   5     2510.80     2438.22     42.84 o 
   5   8   5     2016.00     1936.14     37.21 o 
   6   8   5     1335.62     1283.64     29.69 o 
   7   8   5       16.80       21.22      7.38 o 
   8   8   5      763.68      852.72     39.99 o 
   9   8   5      410.65      487.54     32.85 o 
  10   8   5     1934.67     2110.60     73.80 o 
  11   8   5      650.21      681.79     44.28 o 
  -7   9   5      377.89      440.40     34.28 o 
  -6   9   5     1152.37     1197.42     51.90 o 
  -5   9   5      212.32      195.21     20.95 o 
  -4   9   5     3498.33     3547.03     92.84 o 
  -3   9   5        3.06       20.60      5.71 o 
  -2   9   5     1307.23     1329.58     77.13 o 
  -1   9   5     1232.85     1153.43     30.23 o 
   0   9   5      103.71       93.72      8.00 o 
   1   9   5     2867.11     2806.66     47.75 o 
   2   9   5     2076.79     2024.51     50.94 o 
   3   9   5     6965.45     6815.86     94.36 o 
   4   9   5     1446.68     1413.58     31.07 o 
   5   9   5     2859.01     2757.43     65.23 o 
   6   9   5        9.51        6.23      5.00 o 
   7   9   5     2827.68     2779.95     51.11 o 
   8   9   5      700.89      694.23     22.99 o 
   9   9   5     1596.31     1606.88     61.42 o 
  10   9   5     1325.75     1490.23     62.85 o 
  -6  10   5       58.71       59.04     16.66 o 
  -5  10   5     1381.68     1477.37     58.09 o 
  -4  10   5      588.60      550.38     32.85 o 
  -3  10   5     2231.08     2256.19     44.66 o 
  -2  10   5     2451.01     2369.57     50.47 o 
  -1  10   5     2616.86     2646.40     48.31 o 
   0  10   5     5580.67     5221.39    149.02 o 
   1  10   5     2310.28     2266.62     68.80 o 
   2  10   5     2183.93     2051.45     40.18 o 
   3  10   5      368.06      368.71     22.62 o 
   4  10   5     5424.81     5140.95    114.27 o 
   5  10   5      693.98      684.93     41.66 o 
   6  10   5     2878.77     2870.07     52.60 o 
   7  10   5      903.71      923.55     30.23 o 
   8  10   5      291.18      330.71     16.58 o 
   9  10   5      412.95      436.59     31.90 o 
  10  10   5       50.14       69.99     18.57 o 
  -5  11   5      950.30      944.13     46.66 o 
  -4  11   5      292.82      287.57     24.28 o 
  -3  11   5     2152.01     2247.05     46.15 o 
  -2  11   5      642.37      655.52     22.23 o 
  -1  11   5     2375.19     2326.94     45.94 o 
   0  11   5      109.44      108.62     10.95 o 
   1  11   5     1259.66     1192.39     29.87 o 
   2  11   5      978.97      956.36     26.39 o 
   3  11   5     1619.90     1518.94     41.66 o 
   4  11   5      125.60      131.71     10.71 o 
   5  11   5      945.71      908.72     26.44 o 
   6  11   5     1767.18     1777.43     39.71 o 
   7  11   5       45.47       54.18      8.00 o 
   8  11   5     1046.79     1122.38     32.02 o 
   9  11   5        2.73        2.86     11.90 o 
  10  11   5     1257.62     1343.11     61.42 o 
  -4  12   5     1340.05     1372.63     57.61 o 
  -3  12   5       43.09       47.14     12.86 o 
  -2  12   5      791.92      797.62     26.03 o 
  -1  12   5     1094.28     1047.61     29.62 o 
   0  12   5     1344.89     1259.51     32.38 o 
   1  12   5     2047.68     1920.66     41.64 o 
   2  12   5     1176.34     1113.07     30.06 o 
   3  12   5     3281.40     3105.54     57.16 o 
   4  12   5       80.41      104.51     12.14 o 
   5  12   5     1834.82     1822.30     41.31 o 
   6  12   5       50.29       53.89      8.80 o 
   7  12   5     1720.09     1747.47     41.55 o 
   8  12   5      569.56      634.48     24.60 o 
   9  12   5      373.29      489.44     36.66 o 
  -3  13   5      553.12      570.38     35.71 o 
  -2  13   5     2097.11     2156.26     97.13 o 
  -1  13   5      830.99      804.87     26.91 o 
   0  13   5     2398.69     2351.95     93.32 o 
   1  13   5      334.63      338.55     16.64 o 
   2  13   5     1627.28     1588.31     38.68 o 
   3  13   5      243.07      207.26     14.09 o 
   4  13   5     2831.73     2758.34     57.13 o 
   5  13   5      358.51      347.03     17.35 o 
   6  13   5     1827.64     1836.18     65.70 o 
   7  13   5      341.69      351.72     18.75 o 
   8  13   5      610.14      645.61     40.47 o 
  -2  14   5      332.39      327.62     19.18 o 
  -1  14   5     1084.57     1028.41     32.40 o 
   0  14   5       78.43       68.87     10.29 o 
   1  14   5     1129.21     1050.39     31.85 o 
   2  14   5       31.39       47.64      8.54 o 
   3  14   5     2286.16     2191.69     54.99 o 
   4  14   5      374.66      370.96     18.63 o 
   5  14   5      553.46      537.55     22.57 o 
   6  14   5     1490.02     1544.81     40.67 o 
   7  14   5       98.40       90.40     11.78 o 
  -2  15   5      994.84     1058.87     46.18 o 
  -1  15   5      567.66      605.14     34.76 o 
   0  15   5      877.85      872.36     30.74 o 
   1  15   5      398.37      428.34     21.33 o 
   2  15   5      597.72      614.17     51.18 o 
   3  15   5     1295.80     1263.12     36.73 o 
   4  15   5       18.86       16.60      6.12 o 
   5  15   5     1591.90     1617.16     42.70 o 
   6  15   5       37.34       42.15      9.14 o 
  -4 -15   6        2.78       -3.89     19.04 o 
  -3 -15   6      358.49      389.97     24.28 o 
  -2 -15   6       19.66       20.83      9.52 o 
  -5 -14   6       13.00        2.38      8.57 o 
  -4 -14   6      773.90      798.57     47.37 o 
  -3 -14   6       42.51       51.38      9.41 o 
  -2 -14   6      718.96      746.58     26.60 o 
  -1 -14   6     1629.94     1648.35     53.80 o 
   0 -14   6      799.31      801.77     39.99 o 
   1 -14   6     1119.61     1079.82     48.09 o 
   2 -14   6      215.83      173.30     21.43 o 
  -6 -13   6        5.08       12.38     10.47 o 
  -5 -13   6      642.27      709.88     39.52 o 
  -4 -13   6      424.71      426.48     19.59 o 
  -3 -13   6     1366.82     1374.45     36.16 o 
  -2 -13   6     1658.72     1547.52     38.37 o 
  -1 -13   6     1532.22     1506.63     37.86 o 
   0 -13   6     1363.00     1323.37     35.34 o 
   1 -13   6      175.24      164.73     19.04 o 
   2 -13   6     1032.43     1133.62     48.56 o 
   3 -13   6      199.53      211.39     22.38 o 
   4 -13   6      797.29      870.33     43.80 o 
  -7 -12   6       21.33        2.86      9.05 o 
  -6 -12   6      884.17      901.28     45.71 o 
  -5 -12   6     1393.71     1417.38     55.71 o 
  -4 -12   6      358.46      378.68     17.76 o 
  -3 -12   6     1031.67      986.99     32.85 o 
  -2 -12   6       44.94       49.11      8.06 o 
  -1 -12   6     2767.29     2590.29     51.34 o 
   0 -12   6     1366.00     1331.23     34.32 o 
   1 -12   6     1495.11     1505.58     37.01 o 
   2 -12   6     1395.41     1451.19     53.80 o 
   3 -12   6      591.59      546.10     31.90 o 
   4 -12   6      735.04      765.11     39.52 o 
   5 -12   6       14.57        0.00      9.05 o 
  -7 -11   6      548.95      554.67     36.66 o 
  -6 -11   6     2167.36     2191.06     73.80 o 
  -5 -11   6      132.77      119.03     18.09 o 
  -4 -11   6     1351.68     1283.93     32.47 o 
  -3 -11   6      669.70      643.97     21.90 o 
  -2 -11   6     1784.87     1693.98     37.87 o 
  -1 -11   6     3183.28     2985.71     54.71 o 
   0 -11   6     1693.97     1683.90     37.69 o 
   1 -11   6     1164.16     1140.06     34.28 o 
   2 -11   6      484.71      538.96     27.61 o 
   4 -11   6        2.54       -4.29      4.29 o 
   5 -11   6     1767.71     1889.69     63.32 o 
  -8 -10   6       71.29       89.99     19.04 o 
  -7 -10   6     2212.51     2324.85     77.61 o 
  -6 -10   6      150.73      127.60     18.57 o 
  -5 -10   6      930.61      924.13     41.90 o 
  -4 -10   6     1773.61     1675.24     36.74 o 
  -3 -10   6     1939.67     1877.20     39.13 o 
  -2 -10   6     4119.89     3882.66     63.76 o 
  -1 -10   6     1592.11     1595.51     34.84 o 
   0 -10   6     1277.23     1157.15     29.20 o 
   1 -10   6      265.92      232.43     12.80 o 
   2 -10   6     2105.04     2144.75     43.48 o 
   3 -10   6      215.78      219.96     20.47 o 
   4 -10   6     2226.78     2284.86     69.51 o 
   6 -10   6      735.75      741.78     36.66 o 
  -8  -9   6     1185.93     1226.46     55.23 o 
  -7  -9   6      657.02      647.99     37.61 o 
  -6  -9   6      814.36      869.38     40.95 o 
  -5  -9   6     3667.71     3453.71     90.94 o 
  -4  -9   6       12.39       15.03      4.57 o 
  -3  -9   6     1197.95     1151.84     28.23 o 
  -2  -9   6        0.14       20.95      7.14 o 
  -1  -9   6     4643.79     4341.47     68.00 o 
   0  -9   6     1163.69     1106.99     27.36 o 
   1  -9   6      667.68      726.88     26.90 o 
   2  -9   6      486.56      489.83     17.48 o 
   3  -9   6      508.36      565.78     19.18 o 
   4  -9   6      803.20      886.04     38.57 o 
   5  -9   6      101.63      106.17     16.19 o 
   6  -9   6     2550.16     2772.40     78.56 o 
  -9  -8   6      278.98      283.11     17.34 o 
  -8  -8   6     1591.48     1565.54     39.72 o 
  -7  -8   6      506.83      506.03     20.33 o 
  -6  -8   6     2081.49     1992.66     41.96 o 
  -5  -8   6       64.77       96.92      9.14 o 
  -4  -8   6     1054.86     1028.04     20.41 o 
  -3  -8   6     2326.30     2242.96     32.85 o 
  -2  -8   6     3686.78     3618.08     45.99 o 
  -1  -8   6     4860.24     4700.02     55.80 o 
   0  -8   6     3359.65     3396.57     43.49 o 
   1  -8   6     5103.96     5115.98     59.90 o 
   2  -8   6       44.11       66.38      5.56 o 
   3  -8   6     5544.74     5635.75     65.78 o 
   4  -8   6      621.74      637.90     20.07 o 
   5  -8   6     5288.56     5426.40     87.84 o 
   6  -8   6       18.21       20.95      5.90 o 
   7  -8   6     2136.69     2305.81     67.61 o 
   8  -8   6      745.87      847.00     40.47 o 
  -9  -7   6     1869.71     1899.54     46.70 o 
  -8  -7   6       33.83       27.47     10.47 o 
  -7  -7   6     1625.71     1590.29     38.02 o 
  -6  -7   6     1055.15     1019.52     27.93 o 
  -5  -7   6     5182.44     4922.77     75.23 o 
  -4  -7   6     2929.91     2940.47     39.56 o 
  -3  -7   6     3495.63     3497.49     44.70 o 
  -2  -7   6     2645.44     2571.87     35.44 o 
  -1  -7   6      314.36      326.04     18.49 o 
   0  -7   6     3058.27     3057.63     39.50 o 
   1  -7   6       54.09       50.13      5.47 o 
   2  -7   6     6774.30     6737.68     73.70 o 
   3  -7   6      142.51      162.11      7.48 o 
   4  -7   6     2045.77     2100.37     31.64 o 
   5  -7   6      517.06      533.50     61.66 o 
   6  -7   6     1448.01     1458.33     34.14 o 
   7  -7   6      679.67      684.17     32.85 o 
   8  -7   6       84.61       61.42     13.33 o 
   9  -7   6     1305.68     1568.79     59.51 o 
  -9  -6   6      246.25      270.46     25.23 o 
  -8  -6   6     1019.02     1004.68     30.44 o 
  -7  -6   6     1204.05     1173.89     31.71 o 
  -6  -6   6     1686.90     1673.36     44.04 o 
  -5  -6   6     1654.24     1570.53     34.22 o 
  -4  -6   6     1562.82     1617.85     25.55 o 
  -3  -6   6     1462.59     1456.90     23.75 o 
  -2  -6   6        7.79       19.65      5.87 o 
  -1  -6   6     3804.13     3738.16     45.07 o 
   0  -6   6      392.67      389.48     10.32 o 
   1  -6   6     1621.15     1632.84     32.04 o 
   2  -6   6      720.45      766.62     15.27 o 
   3  -6   6     1266.69     1292.84     22.49 o 
   4  -6   6     4489.09     4502.32     53.78 o 
   5  -6   6       60.22       49.61      6.97 o 
   6  -6   6     3724.08     3776.18     61.94 o 
  -9  -5   6      907.38      864.85     29.68 o 
  -8  -5   6     2707.25     2652.70     54.20 o 
  -7  -5   6      319.75      300.55     15.39 o 
  -6  -5   6     1962.20     1899.17     39.81 o 
  -5  -5   6       37.42       33.54      5.72 o 
  -4  -5   6     2745.55     2771.81     47.10 o 
  -3  -5   6      784.14      782.36     15.68 o 
  -2  -5   6     7331.12     7343.70     77.49 o 
  -1  -5   6     2553.46     2520.71     32.89 o 
   0  -5   6      109.95       90.33      5.58 o 
   1  -5   6     3913.29     3927.32     45.48 o 
   2  -5   6      642.74      637.21     14.77 o 
   3  -5   6     5774.82     5617.24     63.16 o 
   4  -5   6       28.52       36.61      3.92 o 
   5  -5   6     4345.32     4282.29     65.13 o 
   6  -5   6       89.87      115.22     13.81 o 
   7  -5   6     3466.17     3662.85    114.03 o 
   8  -5   6      820.98      874.62     39.04 o 
   9  -5   6      896.03      909.37     41.90 o 
  -9  -4   6     2257.79     2123.30     49.25 o 
  -8  -4   6       19.63       19.43      6.06 o 
  -7  -4   6     3516.64     3377.18     94.27 o 
  -6  -4   6     1278.07     1212.45     35.23 o 
  -5  -4   6     6845.88     6653.40    106.41 o 
  -4  -4   6     3319.75     3388.24     43.15 o 
  -3  -4   6     6651.42     6509.69     69.61 o 
  -2  -4   6     3998.25     4073.25     46.89 o 
  -1  -4   6     2807.96     2712.30     33.79 o 
   0  -4   6     8666.88     8703.17    137.50 o 
   1  -4   6        2.92        9.99      2.35 o 
   2  -4   6    10642.18    10388.78    115.13 o 
   3  -4   6        7.35       14.32      2.39 o 
   4  -4   6     5528.86     5578.23     61.66 o 
   5  -4   6      485.20      477.92     12.32 o 
   6  -4   6     1336.26     1327.85     30.13 o 
   7  -4   6     1352.46     1400.28     80.94 o 
   8  -4   6       25.04       20.47     10.00 o 
   9  -4   6     1526.63     1515.46     55.23 o 
  -9  -3   6      635.08      629.20     25.04 o 
  -8  -3   6     3576.24     3515.11     70.94 o 
  -7  -3   6     2430.23     2338.79     47.41 o 
  -6  -3   6     8578.08     8219.20    113.90 o 
  -5  -3   6     2383.42     2269.90     42.08 o 
  -4  -3   6     3928.22     3894.47     60.96 o 
  -3  -3   6     3151.21     3184.05     38.49 o 
  -2  -3   6     1238.21     1397.13     32.48 o 
  -1  -3   6     8112.58     7962.10     80.90 o 
   0  -3   6     1883.79     2002.53     36.13 o 
   1  -3   6     9422.24     9265.15     93.60 o 
   2  -3   6     2071.17     2246.28     27.31 o 
   3  -3   6       15.10       17.38      3.52 o 
   4  -3   6     5385.61     5372.70     58.53 o 
   5  -3   6       42.63       44.53      5.26 o 
   6  -3   6     3969.98     4118.58     63.12 o 
   7  -3   6      110.52      110.25      9.76 o 
   8  -3   6     1727.54     1697.34     54.75 o 
   9  -3   6       13.64       12.38      9.05 o 
  10  -3   6      402.77      434.21     29.52 o 
  -9  -2   6     1480.99     1403.15     38.80 o 
  -8  -2   6     2903.65     2740.82     54.85 o 
  -7  -2   6       73.15       70.80      9.09 o 
  -6  -2   6     4552.91     4391.80     69.51 o 
  -5  -2   6        7.39        4.69      3.43 o 
  -4  -2   6    11633.70    11321.59    142.39 o 
  -3  -2   6     1798.83     1790.64     24.41 o 
  -2  -2   6     4589.78     4598.66     50.19 o 
  -1  -2   6     7911.26     8192.05    123.76 o 
   0  -2   6       18.58       42.46      6.30 o 
   1  -2   6     8198.62     8256.53     82.44 o 
   2  -2   6     1873.22     2140.07     34.17 o 
   3  -2   6    14099.57    13807.42    221.37 o 
   4  -2   6      287.00      263.66      7.33 o 
   5  -2   6     5746.40     5695.97     62.52 o 
   6  -2   6      163.64      180.22      7.80 o 
   7  -2   6     4050.03     4049.25     87.60 o 
   8  -2   6     1576.72     1549.27     51.42 o 
   9  -2   6      745.49      723.21     36.18 o 
  10  -2   6      639.13      648.46     36.18 o 
  -9  -1   6     3200.96     3075.60     62.03 o 
  -8  -1   6      570.40      532.82     64.28 o 
  -7  -1   6     2905.57     2809.69     53.00 o 
  -6  -1   6     2014.64     1925.03     39.39 o 
  -5  -1   6     4277.92     4094.31     63.45 o 
  -4  -1   6     1644.81     1614.12     49.75 o 
  -3  -1   6     3672.13     3701.68     42.12 o 
  -2  -1   6     4859.53     4790.71     51.44 o 
  -1  -1   6       63.29      142.26     10.08 o 
   0  -1   6     6187.87     5687.74     61.52 o 
   1  -1   6      123.92      127.01      7.38 o 
   2  -1   6    10066.06    10154.58    121.70 o 
   3  -1   6       61.51       61.80      3.04 o 
   4  -1   6     4020.65     4023.15     44.75 o 
   5  -1   6      906.02      906.12     16.15 o 
   6  -1   6     1647.43     1658.32     25.53 o 
   7  -1   6     4069.68     4031.96    100.46 o 
   8  -1   6     1523.48     1442.62     48.56 o 
   9  -1   6     1165.71     1148.38     45.23 o 
  10  -1   6      274.32      280.91     24.76 o 
  -9   0   6      471.96      443.94     21.14 o 
  -8   0   6     2269.16     2170.99     47.29 o 
  -7   0   6     1969.32     1816.78     44.04 o 
  -6   0   6     2107.76     1994.60     40.22 o 
  -5   0   6      728.16      721.56     20.54 o 
  -4   0   6      477.43      490.51     28.09 o 
  -3   0   6     1248.07     1212.84     17.92 o 
  -2   0   6      338.71      400.82      8.72 o 
  -1   0   6     3135.66     2987.93     34.19 o 
   0   0   6     1281.01     1402.75     18.43 o 
   1   0   6     7653.43     7644.21    177.35 o 
   2   0   6       40.80       55.91     10.24 o 
   3   0   6     2445.56     2529.64     29.24 o 
   4   0   6      716.14      670.27     14.84 o 
   5   0   6      168.24      176.32      6.62 o 
   6   0   6     4523.72     4598.89     53.28 o 
   7   0   6       26.69       21.68      4.26 o 
   8   0   6     2752.80     2686.22     70.94 o 
   9   0   6       61.96       90.94     14.76 o 
  10   0   6      804.82      703.22     36.66 o 
  -9   1   6      737.14      711.87     27.06 o 
  -8   1   6     1412.56     1304.31     35.17 o 
  -7   1   6      118.25      118.50     11.09 o 
  -6   1   6     1487.70     1419.62     32.65 o 
  -5   1   6      363.65      334.46     13.97 o 
  -4   1   6     3868.32     3867.61     58.41 o 
  -3   1   6      144.60      122.80      7.19 o 
  -2   1   6     2841.19     2865.48     33.43 o 
  -1   1   6      434.90      342.07      8.92 o 
   0   1   6     1602.95     1858.18     36.42 o 
   1   1   6     4441.73     4368.96     45.69 o 
   2   1   6      201.25      222.18      6.58 o 
   3   1   6    20070.74    20408.16    190.94 o 
   4   1   6      106.19      122.21      5.03 o 
   5   1   6     6228.92     6265.53     66.78 o 
   6   1   6      798.11      819.98     16.16 o 
   7   1   6     2504.02     2399.11     34.01 o 
   8   1   6     2888.84     2979.98     75.70 o 
   9   1   6     1195.37     1215.99     45.71 o 
  10   1   6     1069.29     1091.72     45.71 o 
  -9   2   6     1209.19     1204.97     36.24 o 
  -8   2   6      296.09      294.33     16.50 o 
  -7   2   6     2397.32     2251.35     46.09 o 
  -6   2   6      322.95      301.74     14.28 o 
  -5   2   6     7504.88     7331.56    100.94 o 
  -4   2   6     1059.07     1080.74     24.74 o 
  -3   2   6     1038.91     1060.38     18.20 o 
  -2   2   6     8486.95     8538.96     85.07 o 
  -1   2   6     1007.14     1000.28     15.31 o 
   0   2   6    27491.55    28283.10    384.96 o 
   1   2   6     1695.58     1690.86     25.82 o 
   2   2   6     6022.47     5917.21     60.07 o 
   3   2   6      354.24      385.17      8.34 o 
   4   2   6     3380.74     3229.42     39.94 o 
   5   2   6     3206.72     3084.68     42.86 o 
   6   2   6     1448.55     1422.14     26.71 o 
   7   2   6     4638.26     4522.93     54.18 o 
   8   2   6      186.97      180.41     11.95 o 
   9   2   6      315.42      309.95     21.90 o 
  10   2   6      101.38       93.79     16.19 o 
  11   2   6      550.32      585.14     34.76 o 
  -9   3   6      122.36      100.51     15.00 o 
  -8   3   6     1796.24     1690.44     41.37 o 
  -7   3   6      979.50      913.88     27.24 o 
  -6   3   6     2104.11     2012.07     54.51 o 
  -5   3   6     2679.97     2517.40     45.43 o 
  -4   3   6      542.31      575.03     17.34 o 
  -3   3   6     6199.63     6193.15     80.93 o 
  -2   3   6       13.79       18.17      4.39 o 
  -1   3   6     7454.20     7175.76     72.68 o 
   0   3   6        4.00       18.54      3.13 o 
   1   3   6     4829.57     4740.73     67.35 o 
   2   3   6     1604.23     1683.70     34.64 o 
   3   3   6      720.65      694.12     12.29 o 
   4   3   6     2389.47     2435.61     30.60 o 
   5   3   6      106.85       91.64      5.21 o 
   6   3   6     4281.61     4297.67     67.29 o 
   7   3   6      453.88      433.73     12.41 o 
   8   3   6     1937.89     1948.73     39.73 o 
   9   3   6      606.72      613.71     30.95 o 
  10   3   6      707.78      754.64     36.66 o 
  11   3   6      339.37      284.24     26.19 o 
  -9   4   6      722.15      671.79     35.23 o 
  -8   4   6      495.61      495.93     21.69 o 
  -7   4   6       77.75       75.59      9.69 o 
  -6   4   6     1662.45     1643.49     36.62 o 
  -5   4   6      257.75      244.78     12.40 o 
  -4   4   6     4396.90     4354.30     65.40 o 
  -3   4   6       36.14       41.39      8.57 o 
  -2   4   6     3731.61     3716.74     42.72 o 
  -1   4   6     1786.55     1768.34     23.59 o 
   0   4   6      542.03      562.31     10.90 o 
   1   4   6     7722.44     7546.25    104.11 o 
   2   4   6     3144.56     3411.69     38.66 o 
   3   4   6    11028.90    11253.68    110.02 o 
   4   4   6      314.19      309.23      8.52 o 
   5   4   6     2316.01     2199.14     91.18 o 
   6   4   6      714.64      725.14     15.44 o 
   7   4   6     3470.53     3387.47     43.89 o 
   8   4   6     1604.09     1657.55    100.22 o 
   9   4   6      572.03      601.80     30.00 o 
  10   4   6     1279.93     1332.16     49.99 o 
  11   4   6      424.22      495.16     32.38 o 
  -8   5   6      142.41      150.99     13.95 o 
  -7   5   6     1868.05     1828.75     41.83 o 
  -6   5   6      681.57      664.70     22.15 o 
  -5   5   6     3442.23     3400.36     57.28 o 
  -4   5   6     4025.54     3880.51     60.65 o 
  -3   5   6      156.97      161.11      6.58 o 
  -2   5   6     6271.19     6197.10     66.07 o 
  -1   5   6      487.78      487.35     10.67 o 
   0   5   6    11620.87    11649.06    113.62 o 
   1   5   6      462.77      450.94      9.87 o 
   2   5   6     5299.31     5133.04     55.05 o 
   3   5   6       67.40       83.68      6.76 o 
   4   5   6     4975.62     4915.78     54.39 o 
   5   5   6     1956.81     1941.93     27.73 o 
   6   5   6     2110.90     2082.37     30.35 o 
   7   5   6     2284.78     2235.14     33.28 o 
   8   5   6     1310.04     1269.45     24.09 o 
   9   5   6     1157.71     1152.54     31.22 o 
  10   5   6      317.02      294.24     22.85 o 
  11   5   6     1161.43     1113.15     48.09 o 
  -8   6   6     1017.77     1022.39     32.61 o 
  -7   6   6      480.63      454.93     43.56 o 
  -6   6   6      445.75      445.40     36.90 o 
  -5   6   6     4600.12     4666.92     72.97 o 
  -4   6   6       61.48       75.35      7.78 o 
  -3   6   6     7745.15     7910.50     83.46 o 
  -2   6   6     2542.38     2484.22     32.44 o 
  -1   6   6     4251.38     4426.39     59.40 o 
   0   6   6       17.59       32.55      4.11 o 
   1   6   6      965.85     1011.97     16.51 o 
   2   6   6     2720.98     2675.46     32.98 o 
   3   6   6     2488.34     2511.07     38.75 o 
   4   6   6     4013.40     3988.25     46.54 o 
   5   6   6      786.26      763.68     15.70 o 
   6   6   6     2194.34     2251.63     32.33 o 
   7   6   6      324.44      332.28     11.28 o 
   8   6   6      896.15      947.01     20.46 o 
   9   6   6      398.56      396.33     17.90 o 
  10   6   6     1198.30     1331.68     49.04 o 
  11   6   6      365.62      386.60     28.09 o 
  -7   7   6        9.08        7.52     10.47 o 
  -6   7   6     2788.72     2652.97     51.86 o 
  -5   7   6      254.66      231.14     12.80 o 
  -4   7   6     2068.55     2064.42     39.85 o 
  -3   7   6     2015.85     1935.22     28.66 o 
  -2   7   6     2315.04     2521.13     33.57 o 
  -1   7   6     5085.88     5205.19     57.67 o 
   0   7   6     1487.46     1514.83     34.82 o 
   1   7   6     4717.43     4700.11     60.50 o 
   2   7   6       19.74       22.30      2.80 o 
   3   7   6     4302.45     4224.85     55.29 o 
   4   7   6      385.54      407.21     10.70 o 
   5   7   6     3035.65     3065.03     50.32 o 
   6   7   6      786.13      780.66     19.12 o 
   7   7   6     2112.67     2106.91     32.69 o 
   8   7   6     1975.72     2031.14     32.98 o 
   9   7   6      966.81     1053.00     29.89 o 
  10   7   6     1235.79     1236.94     46.66 o 
  -7   8   6      816.11      878.90     45.71 o 
  -6   8   6      236.35      235.68     23.33 o 
  -4   8   6     3567.83     3407.05     88.56 o 
  -3   8   6       53.58       64.03      7.05 o 
  -2   8   6     2492.66     2681.93     46.16 o 
  -1   8   6     2361.87     2268.93     40.44 o 
   0   8   6     5282.51     5374.65     76.31 o 
   1   8   6      115.35      105.21      7.91 o 
   2   8   6     6246.09     6229.71     85.80 o 
   3   8   6      883.39      867.98     21.88 o 
   4   8   6     4226.19     4134.12     62.75 o 
   5   8   6     1556.60     1534.63     32.27 o 
   6   8   6     1997.49     1925.13     38.27 o 
   7   8   6     2365.31     2374.35     62.37 o 
   8   8   6      315.52      322.31     18.33 o 
   9   8   6     1770.35     1834.46     64.28 o 
  -6   9   6      379.99      411.36     30.47 o 
  -4   9   6      593.90      648.46     34.28 o 
  -3   9   6     3233.16     3353.58    118.31 o 
  -2   9   6      598.89      583.79     19.05 o 
  -1   9   6     1374.61     1418.77     31.17 o 
   0   9   6      150.50      177.55     10.03 o 
   1   9   6     3110.78     3050.02     50.96 o 
   2   9   6      819.81      908.01     23.38 o 
   3   9   6     2558.05     2451.76    101.17 o 
   4   9   6     3312.45     3314.28     55.01 o 
   5   9   6      442.58      410.97     15.97 o 
   6   9   6     1031.19     1012.88     27.02 o 
   7   9   6      243.67      237.55     15.47 o 
   8   9   6      812.05      908.50     26.97 o 
   9   9   6      413.37      493.73     32.85 o 
  10   9   6     1397.35     1538.32     63.32 o 
  -6  10   6      820.68      824.15     44.75 o 
  -5  10   6        7.70        4.29      9.05 o 
  -4  10   6     1077.86     1063.63     46.66 o 
  -3  10   6        5.19       12.38      8.09 o 
  -2  10   6     1653.56     1678.92     36.90 o 
  -1  10   6      250.02      292.07     13.90 o 
   0  10   6      947.48      837.51     23.69 o 
   1  10   6      388.89      387.54     15.48 o 
   2  10   6      763.06      697.62     21.18 o 
   3  10   6     2803.12     2743.95     49.12 o 
   4  10   6        9.42       26.58      9.52 o 
   5  10   6     2747.54     2678.61     73.08 o 
   6  10   6     1226.17     1181.67     30.21 o 
   7  10   6     1451.36     1485.09     35.51 o 
   8  10   6     1531.92     1557.09     48.80 o 
   9  10   6     1486.32     1624.02     62.37 o 
  10  10   6     1353.99     1525.46     63.80 o 
  -5  11   6      785.18      889.38     47.14 o 
  -4  11   6     1671.66     1579.74     60.94 o 
  -3  11   6     1071.20     1120.77     48.56 o 
  -2  11   6     2026.21     2109.97     44.13 o 
  -1  11   6     1474.05     1357.23     36.90 o 
   0  11   6     5107.89     4826.07     76.28 o 
   1  11   6      122.41      127.48     10.37 o 
   2  11   6     3517.99     3315.45     61.66 o 
   3  11   6      544.60      560.31     19.68 o 
   4  11   6     3391.82     3297.92     58.17 o 
   5  11   6      704.07      718.23     28.80 o 
   6  11   6      820.66      791.64     25.19 o 
   7  11   6      706.53      690.22     23.98 o 
   8  11   6      205.72      231.10     15.56 o 
   9  11   6      620.02      627.04     39.52 o 
  10  11   6       14.97       38.09     15.24 o 
  -4  12   6      202.33      211.39     25.71 o 
  -3  12   6     2096.99     2204.87     74.75 o 
  -2  12   6      135.56      132.19     11.78 o 
  -1  12   6     2387.95     2338.32     48.11 o 
   0  12   6       52.98       79.00     14.05 o 
   1  12   6     1846.12     1732.38     39.35 o 
   2  12   6      753.93      741.82     24.06 o 
   3  12   6     1226.28     1204.42     31.78 o 
   4  12   6     1084.83     1056.16     29.72 o 
   5  12   6      313.38      312.07     16.12 o 
   6  12   6      317.51      283.87     18.81 o 
   7  12   6        2.17       10.38      5.61 o 
   8  12   6      720.20      729.53     26.50 o 
   9  12   6      302.51      309.95     30.47 o 
  -3  13   6      158.57      164.73     23.33 o 
  -2  13   6     1028.06      985.47     53.56 o 
  -1  13   6      676.99      664.33     24.47 o 
   0  13   6      779.46      731.53     25.48 o 
   1  13   6     1396.62     1375.52     35.82 o 
   2  13   6       80.80       83.89     10.03 o 
   3  13   6     2557.82     2387.06     50.08 o 
   4  13   6      124.00      119.00     13.57 o 
   5  13   6     1252.15     1163.10     32.91 o 
   6  13   6      286.55      274.09     16.33 o 
   7  13   6      727.08      738.63     26.84 o 
   8  13   6      167.06      186.89     18.57 o 
  -2  14   6      994.13     1004.62     33.09 o 
  -1  14   6        4.49       11.90      6.73 o 
   0  14   6     1905.41     1862.41     45.12 o 
   1  14   6       12.40       22.42      7.32 o 
   2  14   6     1521.53     1469.03     38.65 o 
   3  14   6      197.38      195.80     30.00 o 
   4  14   6     1662.36     1617.90     69.04 o 
   5  14   6      520.55      502.96     22.37 o 
   6  14   6     1473.68     1524.60     54.99 o 
   7  14   6      517.78      528.39     23.52 o 
   8  14   6      316.21      162.83     18.09 o 
  -1  15   6     1478.75     1462.61     55.23 o 
   0  15   6      112.36      112.73     13.42 o 
   1  15   6     1093.18     1062.57     33.96 o 
   2  15   6      207.50      175.06     14.97 o 
   3  15   6     1373.66     1401.79     39.51 o 
   4  15   6      631.89      574.97     24.40 o 
   5  15   6      152.74      161.38     14.57 o 
   6  15   6      531.04      544.14     24.06 o 
  -5 -14   7      831.73      925.56     45.71 o 
  -4 -14   7        4.02        3.62      6.90 o 
  -3 -14   7      698.22      707.34     26.08 o 
  -2 -14   7      110.54       98.08     15.24 o 
  -1 -14   7     1063.74      988.88     44.28 o 
   0 -14   7      677.63      691.31     37.61 o 
   1 -14   7      603.38      608.95     36.18 o 
  -6 -13   7      743.40      794.15     42.85 o 
  -5 -13   7      339.05      411.36     30.00 o 
  -4 -13   7      721.38      711.71     25.53 o 
  -3 -13   7      874.18      873.89     28.27 o 
  -2 -13   7      512.92      503.62     21.04 o 
  -1 -13   7     2194.66     2182.02     68.08 o 
   0 -13   7      189.87      197.59     20.95 o 
   1 -13   7     1210.20     1357.87     53.80 o 
   2 -13   7        4.73       -3.33      7.62 o 
   3 -13   7     1561.51     1687.34     63.32 o 
  -6 -12   7      652.94      683.22     39.52 o 
  -5 -12   7      158.39      151.88     20.47 o 
  -4 -12   7     2365.42     2369.98     49.37 o 
  -3 -12   7      693.66      710.75     33.57 o 
  -2 -12   7     2273.83     2223.63     53.56 o 
  -1 -12   7      104.76      113.54     10.76 o 
   0 -12   7     3046.15     3167.09     85.22 o 
   1 -12   7       13.06       14.28      7.14 o 
   2 -12   7     2320.34     2397.22     73.32 o 
   3 -12   7      477.98      522.29     31.90 o 
   4 -12   7      844.99      889.85     43.33 o 
   5 -12   7      333.51      338.99     27.61 o 
  -7 -11   7     1817.08     1859.69     70.46 o 
  -6 -11   7      323.63      317.57     28.57 o 
  -5 -11   7      821.31      791.30     39.99 o 
  -4 -11   7       28.52       41.67      7.62 o 
  -3 -11   7     1418.71     1340.00     33.31 o 
  -2 -11   7      422.31      433.10     17.84 o 
  -1 -11   7      785.09      758.50     23.87 o 
   0 -11   7      320.59      357.08     21.90 o 
   2 -11   7      619.75      662.27     35.23 o 
   3 -11   7      318.04      322.80     26.66 o 
   6 -11   7      863.19      923.18     44.28 o 
  -8 -10   7     2124.12     2291.52     80.46 o 
  -7 -10   7       47.63       58.56     15.71 o 
  -6 -10   7      174.83      184.26     21.90 o 
  -5 -10   7      945.85      884.61     41.42 o 
  -4 -10   7      951.50      923.81     36.42 o 
  -3 -10   7      716.33      740.51     23.02 o 
  -2 -10   7     1751.77     1627.68     35.85 o 
  -1 -10   7     2704.06     2673.75     50.11 o 
   0 -10   7      198.68      213.51     12.35 o 
   1 -10   7      406.55      426.09     25.47 o 
   2 -10   7      120.71       83.80     14.76 o 
   3 -10   7     4108.64     4114.08    101.89 o 
   4 -10   7      458.00      475.64     30.00 o 
   5 -10   7     1949.77     2002.05     67.13 o 
   6 -10   7      414.05      457.07     33.80 o 
  -8  -9   7      290.06      277.57     28.09 o 
  -7  -9   7     1115.56     1175.04     51.42 o 
  -6  -9   7     1138.77     1267.88     51.42 o 
  -5  -9   7      540.63      535.15     30.95 o 
  -4  -9   7     1614.94     1589.03     35.17 o 
  -3  -9   7      825.18      813.44     23.31 o 
  -2  -9   7     6232.09     6146.12    126.88 o 
  -1  -9   7      399.62      400.35     15.93 o 
   0  -9   7     4351.03     4324.81     67.92 o 
   1  -9   7        3.14        5.38      4.52 o 
   2  -9   7     1195.40     1276.93     46.18 o 
   3  -9   7      456.29      478.97     28.09 o 
   4  -9   7     1924.31     2024.90     63.32 o 
   5  -9   7     1004.65     1037.45     44.75 o 
   6  -9   7      455.30      546.58     33.80 o 
  -9  -8   7      641.89      670.84     35.71 o 
  -8  -8   7     1197.34     1220.77     44.52 o 
  -7  -8   7     1895.79     1974.13     50.71 o 
  -6  -8   7      691.26      694.62     23.52 o 
  -5  -8   7     1403.06     1432.99     33.62 o 
  -4  -8   7      436.16      434.51     12.98 o 
  -3  -8   7     1404.54     1432.30     31.17 o 
  -2  -8   7      212.16      221.11     19.24 o 
  -1  -8   7     5489.74     5254.58     61.88 o 
   0  -8   7      689.87      708.92     16.19 o 
   1  -8   7     2994.02     3038.25     40.97 o 
   2  -8   7     1652.14     1752.90     62.65 o 
   3  -8   7     1270.37     1219.00     29.52 o 
   4  -8   7     1415.09     1391.20     32.27 o 
   5  -8   7      220.06      236.74     15.71 o 
   6  -8   7     2704.91     2912.12     54.95 o 
   7  -8   7      162.26      182.35     19.04 o 
   8  -8   7      512.32      538.48     32.38 o 
  -9  -7   7      519.04      488.99     31.42 o 
  -8  -7   7     1197.05     1220.58     35.11 o 
  -7  -7   7      217.57      187.33     13.61 o 
  -6  -7   7      314.29      320.80     17.14 o 
  -5  -7   7      578.46      535.33     19.30 o 
  -4  -7   7     2326.06     2304.85     34.00 o 
  -3  -7   7     1925.46     1906.68     29.90 o 
  -2  -7   7     3527.44     3385.51     43.97 o 
  -1  -7   7     3827.10     3913.79     63.93 o 
   0  -7   7      182.29      187.51      9.97 o 
   1  -7   7     2762.20     2826.74     37.83 o 
   2  -7   7      112.81      155.74      9.66 o 
   3  -7   7     7792.21     7738.38    104.60 o 
   4  -7   7     2309.43     2370.53     92.84 o 
   5  -7   7     3525.95     3546.98     59.52 o 
   6  -7   7      239.38      246.53     14.03 o 
   7  -7   7     1134.69     1199.16     32.97 o 
   8  -7   7      650.92      732.74     37.61 o 
  -9  -6   7     1803.76     1807.54     55.47 o 
  -8  -6   7      663.70      641.59     24.85 o 
  -7  -6   7     1037.06     1047.93     30.36 o 
  -6  -6   7     1051.16     1073.39     29.76 o 
  -5  -6   7     1993.11     1963.43     40.52 o 
  -4  -6   7     2318.58     2259.84     42.23 o 
  -3  -6   7      812.75      758.82     16.62 o 
  -2  -6   7     4945.85     4850.13     56.89 o 
  -1  -6   7        1.73       12.42      4.61 o 
   0  -6   7     3695.61     3523.40     43.66 o 
   1  -6   7      181.25      200.80      7.52 o 
   2  -6   7     6777.95     6495.25     71.01 o 
   3  -6   7      183.25      192.23     10.51 o 
   4  -6   7     2599.82     2542.79     45.36 o 
   5  -6   7     2080.56     2077.34     40.85 o 
   6  -6   7      991.38     1078.99     41.42 o 
   7  -6   7     1564.46     1713.18     39.05 o 
   8  -6   7      146.09      178.54     20.00 o 
   9  -6   7      892.33     1026.02     47.14 o 
  -9  -5   7      869.62      886.76     30.84 o 
  -8  -5   7     1365.73     1339.75     36.58 o 
  -7  -5   7      689.61      693.68     31.90 o 
  -6  -5   7      278.19      274.13     14.28 o 
  -5  -5   7      884.50      881.46     24.57 o 
  -4  -5   7       63.92       60.32      5.29 o 
  -3  -5   7     2412.30     2409.82     33.47 o 
  -2  -5   7      373.74      381.54     10.71 o 
  -1  -5   7     6242.14     6080.53     85.04 o 
   0  -5   7      634.03      669.49     13.91 o 
   1  -5   7      599.53      622.66     13.02 o 
   2  -5   7     1231.56     1208.12     19.61 o 
   3  -5   7      589.23      590.04     12.72 o 
   4  -5   7     3673.74     3482.67     55.34 o 
   5  -5   7        1.03        6.84      6.43 o 
   6  -5   7     1829.29     1889.70     78.56 o 
   7  -5   7        8.28       18.71      5.90 o 
   8  -5   7      654.44      737.97     36.18 o 
   9  -5   7      430.43      465.64     30.95 o 
  -9  -4   7      433.93      430.05     40.95 o 
  -8  -4   7     1106.76     1085.62     32.42 o 
  -7  -4   7      235.52      220.35     23.09 o 
  -6  -4   7     1412.92     1362.14     33.15 o 
  -5  -4   7      171.64      187.90     22.14 o 
  -4  -4   7      910.78      898.69     23.40 o 
  -3  -4   7     2084.30     2132.47     29.90 o 
  -2  -4   7     3516.93     3452.35     42.10 o 
  -1  -4   7     3234.30     3185.02     48.40 o 
   0  -4   7      174.19      228.46     13.15 o 
   1  -4   7     2700.52     2571.05     38.50 o 
   2  -4   7      812.93      753.66     13.39 o 
   3  -4   7     7456.55     7472.66     77.91 o 
   4  -4   7     1655.37     1538.69     31.29 o 
   5  -4   7     5273.43     5360.44     77.77 o 
   6  -4   7      422.38      426.68     35.47 o 
   7  -4   7      633.35      699.18     42.14 o 
  -9  -3   7     1045.54     1037.89     33.47 o 
  -8  -3   7      907.17      906.54     29.24 o 
  -7  -3   7     1399.80     1363.65     34.81 o 
  -6  -3   7      640.06      618.64     21.21 o 
  -5  -3   7     6901.63     6806.38     96.45 o 
  -4  -3   7     2200.20     2289.61     61.66 o 
  -3  -3   7      122.82      157.54      6.64 o 
  -2  -3   7     3126.11     3176.53     38.86 o 
  -1  -3   7      169.22      193.64      8.67 o 
   0  -3   7    17093.91    17199.55    259.68 o 
   1  -3   7     2898.92     2993.87     35.12 o 
   2  -3   7    17139.10    17595.14    253.17 o 
   3  -3   7     1206.54     1249.17     25.75 o 
   4  -3   7     2133.91     2134.48     37.70 o 
   5  -3   7     4112.96     4078.80     61.78 o 
   6  -3   7     1042.85     1109.19     27.26 o 
   7  -3   7     2782.12     2833.81     70.94 o 
   8  -3   7       34.19       48.56     12.38 o 
   9  -3   7      488.83      447.07     29.04 o 
  10  -3   7       50.63       30.95     10.47 o 
  -9  -2   7     1678.35     1659.01     43.52 o 
  -8  -2   7      837.53      837.26     27.92 o 
  -7  -2   7      481.96      462.39     25.23 o 
  -6  -2   7     1349.77     1279.74     31.65 o 
  -5  -2   7     3864.74     3750.31     60.93 o 
  -4  -2   7      278.79      272.41     12.11 o 
  -3  -2   7     9130.97     9168.39    106.85 o 
  -2  -2   7        8.20        6.19      2.00 o 
  -1  -2   7     4971.75     4940.65     53.71 o 
   0  -2   7      348.40      336.20      7.99 o 
   1  -2   7     3335.69     3592.12     41.04 o 
   2  -2   7     2802.21     2854.13     43.76 o 
   3  -2   7       16.85       27.58      4.54 o 
   4  -2   7     6973.48     6847.03     90.06 o 
   5  -2   7        0.53       15.74      4.05 o 
   6  -2   7     2747.61     2670.98     64.28 o 
   7  -2   7      131.48      144.24     10.60 o 
   8  -2   7      643.09      612.76     30.95 o 
   9  -2   7     1172.95     1190.75     47.61 o 
  10  -2   7      130.08      156.64     20.95 o 
  -9  -1   7      284.90      293.67     22.62 o 
  -8  -1   7      803.58      777.92     26.91 o 
  -7  -1   7      202.62      186.15     12.96 o 
  -6  -1   7     1555.87     1438.30     33.50 o 
  -5  -1   7      121.16      109.52      9.28 o 
  -4  -1   7     3681.64     3678.58     57.39 o 
  -3  -1   7     1323.47     1390.62     20.91 o 
  -2  -1   7       99.04       94.96     16.43 o 
  -1  -1   7     3333.03     3287.10     44.94 o 
   0  -1   7       12.88       22.65      5.11 o 
   1  -1   7    14144.98    14806.12    173.87 o 
   2  -1   7      373.36      437.27     26.42 o 
   3  -1   7     7702.57     7609.03     96.45 o 
   4  -1   7      675.80      582.52     16.16 o 
   5  -1   7     3148.78     3030.15     79.51 o 
   6  -1   7     1188.45     1303.59     39.52 o 
   7  -1   7     1354.84     1328.74     30.21 o 
   8  -1   7     3411.32     3247.55     82.37 o 
   9  -1   7      640.82      645.61     33.80 o 
  10  -1   7      958.21      942.22     44.28 o 
  -9   0   7      895.93      867.02     30.28 o 
  -8   0   7     1356.84     1260.89     37.14 o 
  -7   0   7      905.29      864.10     26.59 o 
  -6   0   7      303.39      290.68     14.13 o 
  -5   0   7     3129.86     3037.57     52.01 o 
  -4   0   7     2718.54     2674.70     49.75 o 
  -3   0   7       64.27       63.52      4.12 o 
  -2   0   7     5199.87     5092.36     54.82 o 
  -1   0   7       37.43       60.23      3.82 o 
   0   0   7    16957.55    17097.98    264.09 o 
   1   0   7     1148.12     1144.17     22.85 o 
   2   0   7    17952.86    18457.23    212.93 o 
   3   0   7     1724.41     1768.61     67.85 o 
   4   0   7     3881.75     3631.30     49.15 o 
   5   0   7     1352.07     1374.28     32.85 o 
   6   0   7      588.24      636.08     25.23 o 
   7   0   7     3739.45     3725.17    109.03 o 
   8   0   7      243.31      261.86     20.47 o 
   9   0   7     1770.47     1776.85     58.56 o 
  10   0   7        9.33        0.95      7.14 o 
  -9   1   7      896.43      891.75     30.59 o 
  -8   1   7      836.80      784.11     37.14 o 
  -7   1   7     1262.93     1209.13     35.95 o 
  -6   1   7     1887.61     1738.01     37.87 o 
  -5   1   7     5185.97     5047.49     75.58 o 
  -4   1   7       22.41       39.73     11.66 o 
  -3   1   7     8943.30     8967.58    134.10 o 
  -2   1   7      275.88      296.74      8.45 o 
  -1   1   7     6625.43     6674.02    123.42 o 
   0   1   7     2856.59     3187.11     67.79 o 
   1   1   7     3772.89     3900.16     53.97 o 
   2   1   7     6671.96     7131.86    120.91 o 
   3   1   7      800.74      818.58     22.93 o 
   4   1   7    10299.17    10001.58    236.54 o 
   5   1   7      216.85      205.36      8.04 o 
   6   1   7     1925.90     1899.76     52.13 o 
   7   1   7       48.23       54.75      6.71 o 
   8   1   7     1175.83     1156.47     42.37 o 
   9   1   7      358.97      357.56     24.28 o 
  10   1   7      428.98      389.94     27.14 o 
  -9   2   7       61.89       48.07      9.02 o 
  -8   2   7      973.79      943.61     29.94 o 
  -7   2   7       39.53       32.59      6.90 o 
  -6   2   7     4109.50     3906.72     65.30 o 
  -5   2   7      175.17      176.15     12.86 o 
  -4   2   7     5164.21     5265.52     76.09 o 
  -3   2   7     1126.05     1158.65     23.52 o 
  -2   2   7      549.60      615.00     24.55 o 
  -1   2   7     6563.51     6598.53     68.11 o 
   0   2   7      545.44      669.52     13.89 o 
   1   2   7    21312.91    22320.40    236.63 o 
   2   2   7       39.58       38.37      3.21 o 
   3   2   7     6273.66     6299.75     89.25 o 
   4   2   7     2097.85     2197.67     38.37 o 
   5   2   7     2676.47     2691.43     34.20 o 
   6   2   7     6181.92     6037.63     66.78 o 
   7   2   7      871.50      917.94     25.95 o 
   8   2   7     4316.08     4204.96     77.13 o 
   9   2   7      724.48      696.07     33.33 o 
  10   2   7     1885.35     1848.74     62.37 o 
  -8   3   7      441.95      415.50     19.83 o 
  -7   3   7     1631.79     1618.15     38.52 o 
  -6   3   7      705.86      674.01     22.21 o 
  -5   3   7     3610.00     3509.74     95.46 o 
  -4   3   7     7250.00     7176.91     97.95 o 
  -3   3   7      174.07      169.12      6.57 o 
  -2   3   7     8572.12     8624.46    173.54 o 
  -1   3   7      369.89      408.54      9.59 o 
   0   3   7    20338.73    20898.76    196.31 o 
   1   3   7     1112.14     1255.90     20.33 o 
   2   3   7     8238.80     8536.01     85.38 o 
   3   3   7     4096.06     4329.75     47.41 o 
   4   3   7      608.11      589.60     12.02 o 
   5   3   7     3789.22     3740.55     44.43 o 
   6   3   7     1954.38     1890.28     42.85 o 
   7   3   7     6471.23     6246.14     86.29 o 
   8   3   7      394.65      389.03     15.39 o 
   9   3   7     1410.34     1417.86     49.52 o 
  10   3   7       13.96       11.90      9.52 o 
  11   3   7     1509.11     1694.48     62.37 o 
  -8   4   7      849.48      865.53     29.08 o 
  -7   4   7     1962.50     1846.02     42.36 o 
  -6   4   7      317.00      312.72     15.47 o 
  -5   4   7     4839.83     4724.41     84.51 o 
  -4   4   7      355.38      374.10     14.46 o 
  -3   4   7     3110.54     3091.56     38.28 o 
  -2   4   7        2.91        8.98      2.28 o 
  -1   4   7     2689.12     2658.77     32.96 o 
   0   4   7     1278.23     1315.03     19.60 o 
   1   4   7     5439.71     5654.46     59.83 o 
   2   4   7     2366.43     2376.12     51.59 o 
   3   4   7     2441.21     2359.88     29.91 o 
   4   4   7     4445.43     4493.52     50.48 o 
   5   4   7       57.29       49.84      7.67 o 
   6   4   7     1458.75     1476.94     29.44 o 
   7   4   7      181.07      169.95      8.53 o 
   8   4   7     3392.72     3327.92     54.95 o 
   9   4   7     1124.81     1108.86     42.85 o 
  10   4   7      899.43      976.03     42.37 o 
  11   4   7     1055.44     1071.73     48.09 o 
  -8   5   7     1515.56     1504.00     45.94 o 
  -7   5   7       40.73       43.49      7.66 o 
  -6   5   7     2985.87     2946.91     55.06 o 
  -5   5   7        2.77       11.43      4.71 o 
  -4   5   7     3563.40     3538.37    122.84 o 
  -3   5   7      877.10      889.04     16.78 o 
  -2   5   7     2318.46     2306.01     30.81 o 
  -1   5   7     1872.61     1864.65     25.88 o 
   0   5   7       44.26       40.00      3.57 o 
   1   5   7     4916.34     5059.09     62.38 o 
   2   5   7       13.09        9.26      2.09 o 
   3   5   7     4972.48     5039.42     55.43 o 
   4   5   7      334.55      382.19     10.18 o 
   5   5   7      438.83      477.98     12.00 o 
   6   5   7     3796.75     3786.95     56.12 o 
   7   5   7     1649.12     1629.87     27.26 o 
   8   5   7     2323.81     2361.09     43.37 o 
   9   5   7     1370.96     1434.05     49.04 o 
  10   5   7     1661.74     1772.09     59.04 o 
  11   5   7        2.85       10.47     10.47 o 
  -8   6   7      186.93      165.21     19.04 o 
  -7   6   7     1799.48     1775.67     54.99 o 
  -6   6   7     1007.03     1011.35     29.00 o 
  -5   6   7     1038.34     1014.77     30.95 o 
  -4   6   7     2793.51     2705.31     47.97 o 
  -3   6   7      504.51      491.83     12.40 o 
  -2   6   7     4544.55     4563.74     52.70 o 
  -1   6   7        9.99       21.88      5.16 o 
   0   6   7     6358.92     6276.69     66.80 o 
   1   6   7      528.95      521.93     11.50 o 
   2   6   7     2608.93     2573.77     32.76 o 
   3   6   7     2977.13     2885.40     36.26 o 
   4   6   7     3269.92     3175.85     39.65 o 
   5   6   7     6897.05     6939.61     75.36 o 
   6   6   7     1711.32     1742.31     27.74 o 
   7   6   7     4342.21     4323.66     66.72 o 
   8   6   7      146.78      142.58      8.59 o 
   9   6   7     1351.13     1454.52     49.04 o 
  10   6   7       79.78       91.89     15.24 o 
  11   6   7     1131.44     1240.27     50.94 o 
  -7   7   7     1434.02     1407.98     37.28 o 
  -6   7   7      537.05      547.48     21.22 o 
  -5   7   7     5103.88     5158.90     80.30 o 
  -4   7   7       99.71       95.15      8.69 o 
  -3   7   7     6342.06     6445.18     71.81 o 
  -2   7   7      138.91      140.85     11.43 o 
  -1   7   7    12292.41    12450.87    124.05 o 
   0   7   7     2847.66     2851.68     35.98 o 
   1   7   7     1898.13     1911.00     26.63 o 
   2   7   7     3216.08     3174.80     52.88 o 
   3   7   7      872.04      825.27     15.96 o 
   4   7   7     3568.24     3450.55     42.81 o 
   5   7   7        0.48        1.06      2.28 o 
   6   7   7      846.75      829.59     17.80 o 
   7   7   7      778.66      824.60     18.54 o 
   8   7   7      994.92      985.41     26.84 o 
   9   7   7      851.32      891.76     37.14 o 
  10   7   7      599.14      663.22     33.80 o 
  -6   8   7     3034.88     3017.59     88.56 o 
  -5   8   7       54.50       52.37     12.38 o 
  -4   8   7     1682.98     1715.91     57.61 o 
  -3   8   7      475.05      538.01     28.09 o 
  -2   8   7      344.18      333.40     13.69 o 
  -1   8   7     2314.63     2281.23     41.31 o 
   0   8   7      434.54      444.25     17.62 o 
   1   8   7     4444.04     4371.07     65.13 o 
   2   8   7       84.21       78.35      7.38 o 
   3   8   7     1516.23     1517.58     31.14 o 
   4   8   7     1248.46     1185.23     27.10 o 
   5   8   7     1871.58     1847.72     36.52 o 
   6   8   7     2176.59     2137.88     41.53 o 
   7   8   7     2790.19     2878.21     51.76 o 
   8   8   7     1421.19     1518.02     35.25 o 
  -6   9   7      813.50      764.63     40.95 o 
  -5   9   7      869.76      887.95     42.37 o 
  -4   9   7     1874.52     1875.88     62.85 o 
  -3   9   7      428.33      396.12     25.71 o 
  -2   9   7     3027.19     3066.56     53.01 o 
  -1   9   7       16.86       24.16      5.02 o 
   0   9   7     3155.94     3018.72     56.18 o 
   1   9   7      686.21      621.25     19.34 o 
   2   9   7     3279.83     3342.86     54.85 o 
   3   9   7     3634.57     3442.78     56.21 o 
   4   9   7     2227.63     2208.78     41.73 o 
   5   9   7     2508.23     2510.93     46.27 o 
   6   9   7      826.60      794.36     23.38 o 
   7   9   7     1675.87     1720.70     44.75 o 
   8   9   7       40.71       37.90      7.57 o 
  -4  10   7       71.24       91.89     16.19 o 
  -3  10   7     3481.69     3529.41     94.27 o 
  -2  10   7       33.39       30.02      8.33 o 
  -1  10   7     2399.81     2270.25     44.15 o 
   0  10   7     1617.08     1564.95     34.45 o 
   1  10   7       35.11       42.25      6.51 o 
   2  10   7     1128.30     1127.46     28.10 o 
   3  10   7     1675.13     1666.99     35.82 o 
   4  10   7     2091.51     2008.43     50.47 o 
   5  10   7        0.99        9.74      8.33 o 
   6  10   7     1575.13     1569.32     36.28 o 
   7  10   7       11.89       12.47      5.15 o 
   8  10   7     2448.45     2574.90     60.70 o 
   9  10   7      235.64      269.96     26.19 o 
  -4  11   7      626.45      662.75     38.57 o 
  -3  11   7      388.04      376.13     27.61 o 
  -2  11   7      988.11      977.58     41.90 o 
  -1  11   7     1715.99     1685.28     64.27 o 
   0  11   7      300.32      325.63     24.28 o 
   1  11   7     2092.10     2043.69     42.37 o 
   2  11   7       88.66       67.03      8.24 o 
   3  11   7      831.27      844.84     25.07 o 
   4  11   7      782.62      758.86     23.90 o 
   5  11   7     1434.27     1384.07     33.98 o 
   6  11   7     1207.04     1173.21     42.85 o 
   7  11   7      454.32      444.55     20.47 o 
   8  11   7     1403.36     1497.86     38.08 o 
   9  11   7       12.01        7.14     12.86 o 
  -4  12   7     2264.66     2359.61     80.94 o 
  -3  12   7       12.78        9.05     10.00 o 
  -2  12   7     2042.88     2078.72     45.76 o 
  -1  12   7        4.48        6.13      4.22 o 
   0  12   7     1874.60     1877.07     42.02 o 
   1  12   7     1941.18     1776.61     40.02 o 
   2  12   7      803.60      811.96     42.61 o 
   3  12   7     2863.91     2852.51     54.49 o 
   4  12   7     1447.72     1434.60     35.49 o 
   5  12   7     1070.24     1023.99     29.57 o 
   6  12   7      303.51      267.10     15.10 o 
   7  12   7     1230.37     1269.20     69.99 o 
   8  12   7       48.73       54.66     10.29 o 
   9  12   7     2020.06     2077.27     73.80 o 
  -3  13   7     1120.79     1230.75     56.18 o 
  -2  13   7       91.01       84.45     11.05 o 
  -1  13   7     1700.35     1661.81     41.07 o 
   0  13   7      805.38      807.35     27.02 o 
   1  13   7      948.55      942.93     29.20 o 
   2  13   7      783.35      736.77     25.47 o 
   3  13   7      492.84      505.22     20.84 o 
   4  13   7     1919.80     1851.58     43.06 o 
   5  13   7        0.04        6.55      5.26 o 
   6  13   7     1378.02     1327.34     36.24 o 
   7  13   7       39.99       43.30      9.27 o 
   8  13   7      712.09      777.31     28.54 o 
  -1  14   7      655.85      673.01     26.30 o 
   0  14   7      237.17      244.65     16.67 o 
   1  14   7      981.15      950.72     30.69 o 
   2  14   7        6.02        4.78      6.67 o 
   3  14   7      847.28      804.13     27.92 o 
   4  14   7      124.92      108.51     12.12 o 
   5  14   7      694.85      684.22     26.01 o 
   6  14   7      315.55      287.16     17.69 o 
   7  14   7      391.29      386.31     20.95 o 
  -1  15   7        2.07        7.14     11.43 o 
   0  15   7      893.06      867.00     41.42 o 
   1  15   7      301.79      294.64     19.52 o 
   2  15   7      980.01      922.73     31.56 o 
   3  15   7      550.66      578.46     24.94 o 
   4  15   7      926.62      879.72     30.40 o 
   5  15   7      769.56      834.39     30.02 o 
   6  15   7      146.15      126.17     21.90 o 
  -3 -14   8      258.97      313.28     23.81 o 
  -2 -14   8     1585.27     1677.82     59.51 o 
  -1 -14   8       25.58       24.76      9.52 o 
   0 -14   8     1363.05     1438.33     56.66 o 
  -5 -13   8     2021.77     2089.65     71.89 o 
  -4 -13   8       18.65       17.24     18.33 o 
  -3 -13   8     2193.28     2167.26     66.66 o 
  -2 -13   8       58.60       69.99     13.81 o 
  -1 -13   8      619.70      663.70     35.71 o 
   0 -13   8     2356.00     2374.84     74.27 o 
   1 -13   8      160.49      156.16     20.47 o 
   2 -13   8      509.80      506.58     33.33 o 
   3 -13   8        0.36       -6.67      6.67 o 
  -6 -12   8      631.32      644.65     39.04 o 
  -5 -12   8      417.40      445.16     30.47 o 
  -4 -12   8      473.79      469.65     20.12 o 
  -3 -12   8     1383.93     1455.98     36.68 o 
  -2 -12   8      183.62      197.11     19.52 o 
  -1 -12   8     1491.32     1607.35     56.18 o 
   0 -12   8       59.20       60.94     13.33 o 
   4 -12   8      601.35      635.13     36.66 o 
  -7 -11   8      186.54      207.11     25.23 o 
  -6 -11   8      633.42      731.78     41.42 o 
  -5 -11   8      648.66      655.13     36.66 o 
  -4 -11   8     3190.41     3126.12     57.86 o 
  -3 -11   8      101.01      105.14     10.44 o 
  -2 -11   8      924.18      957.21     27.27 o 
   0 -11   8     1256.82     1251.22     49.52 o 
   1 -11   8     1458.29     1575.93     57.13 o 
   2 -11   8     1692.50     1896.35     64.75 o 
   3 -11   8     1562.49     1638.77     60.47 o 
   4 -11   8      573.50      674.17     38.57 o 
   5 -11   8      210.01      258.53     27.14 o 
  -7 -10   8     1267.99     1440.71     59.99 o 
  -6 -10   8      294.74      288.52     26.66 o 
  -5 -10   8      884.00      920.32     42.85 o 
  -4 -10   8       43.96       48.28     11.66 o 
  -3 -10   8     2104.04     2056.42     51.90 o 
  -2 -10   8      862.61      843.67     34.76 o 
  -1 -10   8     1148.80     1124.08     29.34 o 
   0 -10   8      209.64      222.82     20.95 o 
   1 -10   8      244.69      236.63     21.43 o 
   2 -10   8      180.84      180.45     20.00 o 
   3 -10   8        1.36        0.95      8.57 o 
   4 -10   8     1524.94     1565.45     57.61 o 
   5 -10   8      253.86      231.87     24.28 o 
   6 -10   8      760.91      789.87     42.37 o 
  -8  -9   8      994.94     1089.34     52.85 o 
  -7  -9   8       12.24       15.24     11.90 o 
  -6  -9   8      384.73      380.89     27.61 o 
  -5  -9   8      179.20      166.64     19.52 o 
  -4  -9   8     1896.49     1848.14     39.04 o 
  -3  -9   8     1796.56     1787.32     55.23 o 
  -2  -9   8      388.19      366.78     20.71 o 
  -1  -9   8     2895.07     2839.45     50.78 o 
   0  -9   8       23.00       19.04      8.57 o 
   1  -9   8     1976.81     1978.72     60.47 o 
   2  -9   8     1064.51      984.60     40.95 o 
   3  -9   8     2068.98     2036.33     63.80 o 
   4  -9   8     1120.49     1135.05     46.66 o 
   5  -9   8      362.55      404.22     28.09 o 
   6  -9   8     1924.15     2134.88     70.46 o 
  -8  -8   8      347.29      358.63     19.25 o 
  -7  -8   8      858.51      863.75     28.40 o 
  -6  -8   8      687.54      689.62     23.93 o 
  -5  -8   8     1425.37     1392.98     60.23 o 
  -4  -8   8     4812.46     4743.75     61.44 o 
  -3  -8   8       23.87       29.17      4.62 o 
  -2  -8   8     2517.98     2478.68     36.63 o 
  -1  -8   8     1536.13     1556.49     26.73 o 
   0  -8   8     6491.31     6439.30     73.43 o 
   1  -8   8     1539.39     1547.66     33.54 o 
   2  -8   8     3656.77     3592.23     89.75 o 
   3  -8   8     2228.55     2151.98     42.61 o 
   4  -8   8      219.36      249.76     15.47 o 
   5  -8   8     1548.36     1561.44     44.75 o 
   6  -8   8      120.69      137.46     11.90 o 
   7  -8   8     2045.01     2289.04     49.93 o 
   8  -8   8      186.00      195.21     21.90 o 
  -8  -7   8      743.50      746.77     33.57 o 
  -7  -7   8     1443.84     1469.86     48.33 o 
  -6  -7   8      347.04      341.13     16.54 o 
  -5  -7   8     3318.48     3265.92     58.01 o 
  -4  -7   8      483.21      458.60     17.61 o 
  -3  -7   8     5139.94     5079.05     77.52 o 
  -2  -7   8     4234.28     4226.83     52.87 o 
  -1  -7   8     4932.20     4916.88     58.63 o 
   0  -7   8      542.01      574.38     14.21 o 
   1  -7   8     1129.84     1138.69     27.21 o 
   2  -7   8     2933.12     2909.16     69.51 o 
   3  -7   8       60.13       62.93      7.72 o 
   4  -7   8     2446.98     2423.71     54.04 o 
   5  -7   8      619.80      641.55     27.38 o 
   6  -7   8      911.27      970.69     28.07 o 
   7  -7   8      139.08      164.34     13.82 o 
   8  -7   8      205.01      258.05     23.33 o 
  -9  -6   8       74.48       73.80     15.24 o 
  -8  -6   8     1934.15     1907.42     46.14 o 
  -7  -6   8      138.23      130.85     12.26 o 
  -6  -6   8      524.49      522.37     20.17 o 
  -5  -6   8     1300.80     1268.58     31.60 o 
  -4  -6   8     2982.87     2980.56     52.34 o 
  -3  -6   8     6129.48     6065.25     69.78 o 
  -2  -6   8       24.46       38.93      4.67 o 
  -1  -6   8     2233.71     2194.57     31.94 o 
   0  -6   8      628.84      628.74     14.42 o 
   1  -6   8     1903.68     1915.83     28.37 o 
   2  -6   8     1886.27     1784.92     35.67 o 
   3  -6   8     3923.27     3770.82     60.04 o 
   4  -6   8     1016.67     1007.05     26.35 o 
   5  -6   8      139.48      171.27     11.73 o 
   6  -6   8     1427.75     1545.67     36.18 o 
   7  -6   8      424.60      466.12     19.69 o 
   8  -6   8     1930.35     2079.65     67.13 o 
   9  -6   8        6.64       11.90     10.47 o 
  -9  -5   8     1234.91     1218.00     36.99 o 
  -8  -5   8     1828.50     1747.36     46.66 o 
  -7  -5   8      588.37      574.84     22.53 o 
  -6  -5   8     1635.13     1642.98     38.18 o 
  -5  -5   8       60.21       63.08      7.91 o 
  -4  -5   8     5670.57     5616.75     82.82 o 
  -3  -5   8     2215.44     2190.72     32.85 o 
  -2  -5   8    10500.46    10502.89    110.28 o 
  -1  -5   8     2232.57     2177.95     52.46 o 
   0  -5   8     4648.45     4696.63     54.34 o 
   1  -5   8      446.84      446.38     12.41 o 
   2  -5   8     2855.55     2916.70     83.56 o 
   3  -5   8     2135.23     2189.44     40.52 o 
   4  -5   8       82.71      105.71      9.02 o 
   5  -5   8     3048.51     3130.82     75.70 o 
   6  -5   8      630.09      615.79     24.52 o 
   7  -5   8     1557.74     1587.12     37.71 o 
   8  -5   8       54.98       69.99     13.81 o 
   9  -5   8      957.80     1051.25     48.09 o 
  -9  -4   8     1154.76     1208.92     36.99 o 
  -8  -4   8      649.24      637.77     29.52 o 
  -7  -4   8     1379.15     1392.77     36.18 o 
  -6  -4   8       28.66       24.28      5.83 o 
  -5  -4   8     2974.96     2825.13     83.80 o 
  -4  -4   8     1361.22     1384.32     31.11 o 
  -3  -4   8     2368.60     2290.99     32.41 o 
  -2  -4   8     3866.89     3807.35     46.47 o 
  -1  -4   8     7298.27     7190.22     76.94 o 
   0  -4   8     1813.87     1867.54     26.51 o 
   1  -4   8      308.83      297.06      8.26 o 
   2  -4   8     2557.41     2655.47     44.61 o 
   3  -4   8       16.04       24.45      4.68 o 
   4  -4   8     4729.35     4597.66     84.03 o 
   5  -4   8      259.00      233.00     12.44 o 
   6  -4   8     1719.35     1692.67     36.86 o 
   7  -4   8       11.23       15.75      5.55 o 
   8  -4   8      368.53      400.89     26.66 o 
   9  -4   8     1331.60     1477.85     56.66 o 
  -9  -3   8       60.88       61.66     10.10 o 
  -8  -3   8     1033.77     1002.34     31.62 o 
  -7  -3   8       21.06       16.55      5.69 o 
  -6  -3   8     2162.56     2114.03     44.27 o 
  -5  -3   8     1475.65     1440.40     35.47 o 
  -4  -3   8     2248.48     2205.22     41.55 o 
  -3  -3   8     3649.33     3813.27     46.48 o 
  -2  -3   8       12.26       29.88      3.71 o 
  -1  -3   8     4458.38     4456.30     51.03 o 
   0  -3   8       18.39       32.35      3.28 o 
   1  -3   8     7402.84     7616.88     99.78 o 
   2  -3   8      795.60      778.16     19.86 o 
   3  -3   8     4019.92     3852.74     66.42 o 
   4  -3   8     2142.28     2114.76     38.54 o 
   5  -3   8     1513.81     1482.52     31.81 o 
   6  -3   8     2093.12     2124.37     41.57 o 
   7  -3   8       67.06       71.26      8.92 o 
   8  -3   8     2834.69     2919.51     79.99 o 
   9  -3   8       39.71       39.52     11.43 o 
  -9  -2   8      823.91      803.19     36.42 o 
  -8  -2   8      472.95      453.04     20.84 o 
  -7  -2   8      573.87      547.51     21.54 o 
  -6  -2   8     1730.01     1741.01     64.75 o 
  -5  -2   8      615.60      581.38     19.68 o 
  -4  -2   8     4349.58     4175.49     64.79 o 
  -3  -2   8      805.09      787.13     15.84 o 
  -2  -2   8     7870.47     7677.35     91.47 o 
  -1  -2   8      152.91      143.08      5.99 o 
   0  -2   8     8060.28     8188.20     83.56 o 
   1  -2   8     1955.59     1970.37     34.48 o 
   2  -2   8     4486.76     4439.00     63.44 o 
   3  -2   8     3810.74     3808.42     56.73 o 
   4  -2   8      124.18      132.31      9.52 o 
   5  -2   8     8874.86     8370.56    110.09 o 
   6  -2   8      834.96      820.84     22.86 o 
   7  -2   8     4694.65     4646.74     72.52 o 
   8  -2   8        1.89        7.62      6.19 o 
  -9  -1   8      913.26      898.58     31.44 o 
  -8  -1   8      958.71      918.98     30.12 o 
  -7  -1   8     1641.34     1577.96     45.71 o 
  -6  -1   8       23.90       20.60      5.55 o 
  -5  -1   8     5811.10     5746.57     85.17 o 
  -4  -1   8     2019.17     1999.85     38.49 o 
  -3  -1   8     7280.07     7296.63     77.21 o 
  -2  -1   8      797.41      821.27     15.29 o 
  -1  -1   8     9740.72     9925.34     99.44 o 
   0  -1   8     1983.36     1975.49     26.24 o 
   1  -1   8      194.14      193.30     11.90 o 
   2  -1   8     3966.04     3904.59     79.03 o 
   3  -1   8     1686.88     1699.10     31.47 o 
   4  -1   8     3137.74     3019.85     47.97 o 
   5  -1   8      172.15      136.65     13.09 o 
   6  -1   8      753.43      822.10     32.38 o 
   7  -1   8      204.38      196.75     11.92 o 
  -9   0   8        4.13       10.47     10.00 o 
  -8   0   8     2634.57     2468.52     83.08 o 
  -7   0   8       41.12       41.02      7.86 o 
  -6   0   8     3413.61     3179.74     83.80 o 
  -5   0   8     1270.89     1258.49     30.10 o 
  -4   0   8      750.84      745.42     27.61 o 
  -3   0   8     1999.95     2006.97     27.74 o 
  -2   0   8      109.56      108.35      5.38 o 
  -1   0   8     2125.06     2083.01     27.29 o 
   0   0   8        2.68        2.53      2.17 o 
   1   0   8     9273.80     9195.54    110.89 o 
   2   0   8       18.25       19.86      4.05 o 
   3   0   8     1716.95     1661.20     30.61 o 
   4   0   8     1501.46     1451.95     28.61 o 
   5   0   8     1387.12     1378.64     41.42 o 
   6   0   8     1805.72     1644.76     79.51 o 
   7   0   8      357.24      355.98     15.10 o 
   8   0   8     3752.43     3673.20     84.27 o 
   9   0   8       21.21       22.38     10.00 o 
  10   0   8     1429.03     1476.90     56.66 o 
  -8   1   8      449.49      448.79     23.33 o 
  -7   1   8     2006.62     1920.16     43.43 o 
  -6   1   8     3495.18     3374.25     59.76 o 
  -5   1   8     1709.28     1661.63     39.28 o 
  -4   1   8     4222.58     4159.84     64.28 o 
  -3   1   8      617.17      593.53     12.80 o 
  -2   1   8     7641.89     7859.36     81.15 o 
  -1   1   8      405.81      397.09     10.10 o 
   0   1   8    10882.32    11315.91    182.29 o 
   1   1   8     5246.10     5515.21    139.70 o 
   2   1   8     1143.09     1176.76     33.57 o 
   3   1   8     6650.66     6108.56     80.95 o 
   4   1   8     1620.12     1601.78     30.29 o 
   5   1   8     8887.45     8395.80    108.23 o 
   6   1   8      488.03      441.29     15.48 o 
   7   1   8     1520.16     1515.13     32.57 o 
   8   1   8       74.62       62.37     10.47 o 
   9   1   8     1320.88     1379.77     50.47 o 
  10   1   8      587.89      639.42     35.71 o 
  -8   2   8      201.74      175.56     14.62 o 
  -7   2   8     3222.50     2954.13     57.38 o 
  -6   2   8       14.06       14.05      5.71 o 
  -5   2   8     8080.93     7873.53    109.41 o 
  -4   2   8     2672.89     2598.39     45.78 o 
  -3   2   8     3449.23     3514.74     47.79 o 
  -2   2   8      474.31      491.38     11.31 o 
  -1   2   8     7401.88     7505.60     77.35 o 
   0   2   8     8052.82     8065.62    141.64 o 
   1   2   8      421.06      414.67     10.65 o 
   2   2   8     4290.80     4316.35     84.51 o 
   3   2   8     1124.80     1064.22     23.70 o 
   4   2   8     6481.97     6066.03     81.13 o 
   5   2   8       47.07       51.98      6.03 o 
   6   2   8     1993.48     1970.35     36.84 o 
   7   2   8     1881.17     1736.97     57.37 o 
   8   2   8      946.03      883.19     33.33 o 
   9   2   8      807.95      822.72     37.61 o 
  10   2   8       81.56       91.89     16.19 o 
  -8   3   8     1617.55     1542.91     48.56 o 
  -7   3   8      388.87      354.46     17.34 o 
  -6   3   8     4340.92     4012.93     68.00 o 
  -5   3   8      352.83      320.22     14.64 o 
  -4   3   8     1979.81     1943.14     64.28 o 
  -3   3   8      412.55      436.55     10.86 o 
  -2   3   8       32.46       33.17      3.62 o 
  -1   3   8     3213.08     3363.91     42.49 o 
   0   3   8       14.63       29.09      9.89 o 
   1   3   8    16097.25    17091.01    175.95 o 
   2   3   8      140.58      160.41      5.59 o 
   3   3   8       43.17       59.19      4.86 o 
   4   3   8     1559.94     1535.87     22.40 o 
   5   3   8      702.05      674.49     18.17 o 
   6   3   8     4928.01     4789.02     69.34 o 
   7   3   8      569.13      567.71     18.29 o 
   8   3   8     2869.16     2955.70     70.46 o 
   9   3   8       23.64       17.14      7.62 o 
  10   3   8      620.10      650.37     35.23 o 
  -8   4   8      537.07      523.85     22.71 o 
  -7   4   8      550.44      511.75     49.52 o 
  -6   4   8     1263.11     1177.01     31.26 o 
  -5   4   8       85.56       87.11     13.57 o 
  -4   4   8     3401.26     3320.36     55.36 o 
  -3   4   8     1935.49     1891.88     36.02 o 
  -2   4   8     1074.41     1029.78     18.10 o 
  -1   4   8      336.27      353.09      9.60 o 
   0   4   8     1774.60     1764.37     25.27 o 
   1   4   8     5038.98     4968.75     54.59 o 
   2   4   8     1758.60     1785.06     36.16 o 
   3   4   8     4400.29     4265.75     48.30 o 
   4   4   8     3719.53     3711.88     53.11 o 
   5   4   8     2203.04     2105.50     57.83 o 
   6   4   8      737.52      729.70     20.01 o 
   7   4   8     3398.27     3346.39     54.51 o 
   8   4   8       13.54       20.95      7.14 o 
   9   4   8     2497.25     2527.67     71.42 o 
  10   4   8      511.20      574.19     32.85 o 
  -8   5   8       26.13       34.28      9.05 o 
  -7   5   8     1784.87     1698.03     41.49 o 
  -6   5   8        7.79        0.86      9.52 o 
  -5   5   8     2691.72     2657.05     49.77 o 
  -4   5   8       10.97       14.42      4.76 o 
  -3   5   8     1079.48     1080.30     35.71 o 
  -2   5   8       19.43       30.84      5.25 o 
  -1   5   8      596.12      595.26     13.09 o 
   0   5   8     4806.74     4919.64     55.06 o 
   1   5   8     1942.41     1976.88     34.69 o 
   2   5   8     3690.07     3623.53     44.93 o 
   3   5   8     1316.04     1334.19     21.10 o 
   4   5   8     4354.52     4533.98     52.30 o 
   5   5   8      132.43      146.38      6.94 o 
   6   5   8     1783.96     1780.56     27.85 o 
   7   5   8     1060.06     1039.01     25.58 o 
   8   5   8     2107.57     2062.16     40.52 o 
  -7   6   8      234.06      212.78     15.09 o 
  -6   6   8     2161.54     2081.49     45.27 o 
  -5   6   8       10.12       36.59     19.04 o 
  -4   6   8     1037.95     1061.17     27.85 o 
  -3   6   8      860.51      871.80     22.91 o 
  -2   6   8       24.41       36.50      4.23 o 
  -1   6   8     3840.97     3926.88     47.13 o 
   0   6   8        6.05        7.85      2.44 o 
   1   6   8     2684.79     2741.62     35.98 o 
   2   6   8      263.21      308.07      9.88 o 
   3   6   8     2083.40     2179.58     34.55 o 
   4   6   8     1304.24     1326.18     41.23 o 
   5   6   8     1889.51     1955.49     29.21 o 
   6   6   8     2408.93     2386.45     34.45 o 
   7   6   8      282.17      291.66     12.96 o 
   8   6   8     2434.94     2446.12     45.27 o 
  -7   7   8      732.71      727.97     39.99 o 
  -6   7   8      582.10      565.21     21.82 o 
  -5   7   8       50.33       44.31      9.05 o 
  -4   7   8     1565.91     1667.34     48.09 o 
  -3   7   8       28.95       42.96      9.76 o 
  -2   7   8     3049.44     3018.06     73.95 o 
  -1   7   8        7.14        9.50      2.72 o 
   0   7   8     4743.09     4804.73     55.14 o 
   1   7   8     4266.49     4296.07     50.18 o 
   2   7   8     1282.46     1275.52     21.17 o 
   3   7   8     5408.47     5441.28     61.34 o 
   4   7   8     1463.27     1407.76     23.44 o 
   5   7   8     6226.21     6208.23     69.97 o 
   6   7   8      230.18      241.43      9.51 o 
   7   7   8     5205.69     5242.15     63.54 o 
   8   7   8      444.18      422.79     16.50 o 
   9   7   8     1337.88     1466.42     49.52 o 
  10   7   8      781.30      842.24     38.57 o 
  -6   8   8       14.30       15.24      9.05 o 
  -5   8   8     3618.61     3586.55     95.70 o 
  -4   8   8        2.99        7.62      7.14 o 
  -3   8   8     1425.83     1420.24     49.52 o 
  -2   8   8     1591.05     1582.23     33.28 o 
  -1   8   8      961.95      939.44     23.79 o 
   0   8   8     9436.93     9133.99    119.76 o 
   1   8   8     3137.26     3006.12     49.81 o 
   2   8   8     4927.69     4896.35     71.87 o 
   3   8   8      498.14      479.59     16.15 o 
   4   8   8     2079.65     2015.73     38.21 o 
   5   8   8      119.56      126.19      9.43 o 
   6   8   8     2709.51     2745.97     62.61 o 
   7   8   8      278.63      306.86     14.80 o 
   8   8   8     1196.95     1275.98     43.80 o 
  -5   9   8      385.03      407.55     29.04 o 
  -4   9   8     1221.65     1218.37     49.52 o 
  -3   9   8     1443.18     1399.29     51.42 o 
  -2   9   8      331.70      309.46     13.95 o 
  -1   9   8      991.29     1005.90     25.96 o 
   0   9   8       65.75       80.85      8.06 o 
   1   9   8     1246.69     1232.86     45.71 o 
   2   9   8       92.38       92.37     11.90 o 
   3   9   8     3712.41     3620.84     58.91 o 
   4   9   8     1376.23     1350.50     30.80 o 
   5   9   8      855.80      817.73     23.40 o 
   6   9   8     1546.29     1590.92     35.51 o 
   7   9   8      499.23      488.95     19.00 o 
   8   9   8     2241.95     2311.04     64.75 o 
  -5  10   8        3.28        4.29      7.62 o 
  -4  10   8     1480.47     1496.42     58.09 o 
  -3  10   8       26.75       23.33     10.00 o 
  -2  10   8     2661.31     2640.00     50.94 o 
  -1  10   8      887.91      881.85     25.14 o 
   0  10   8     1133.46     1113.28     28.56 o 
   1  10   8     1873.21     1852.55     45.94 o 
   2  10   8     1000.55      987.68     26.43 o 
   3  10   8     2464.75     2497.08     67.13 o 
   4  10   8      870.82      798.55     23.57 o 
   5  10   8     3352.17     3185.67     56.38 o 
   6  10   8       17.08       19.55      5.55 o 
   7  10   8     2289.40     2262.08     46.74 o 
   8  10   8        2.39        5.71      7.62 o 
  -4  11   8      153.69      163.31     22.85 o 
  -3  11   8     1096.72     1050.30     47.61 o 
  -2  11   8     1425.69     1399.68     35.04 o 
  -1  11   8     1598.63     1555.39     36.67 o 
   0  11   8     2851.48     2754.21     51.95 o 
   1  11   8      568.87      607.40     21.18 o 
   2  11   8     2552.23     2491.00     48.47 o 
   3  11   8      560.38      555.45     20.03 o 
   4  11   8     3340.53     3263.96     58.40 o 
   5  11   8       72.52       93.09     20.23 o 
   6  11   8     1848.37     1787.61     73.32 o 
   7  11   8      643.47      618.68     23.20 o 
   8  11   8      915.76     1005.81     31.07 o 
  -3  12   8      875.22      869.38     45.23 o 
  -2  12   8     1259.54     1319.68     35.25 o 
  -1  12   8     1585.57     1572.54     38.56 o 
   0  12   8       97.68      111.84     14.28 o 
   1  12   8     1087.48     1029.78     29.60 o 
   2  12   8      225.85      219.36     17.85 o 
   3  12   8     1990.05     1885.89     42.07 o 
   4  12   8     1345.12     1287.98     33.65 o 
   5  12   8      606.80      568.73     38.80 o 
   6  12   8      949.25      942.42     29.44 o 
   7  12   8      157.94      162.04     20.71 o 
   8  12   8      727.27      783.61     28.04 o 
  -2  13   8      590.50      604.66     38.09 o 
  -1  13   8      200.02      201.25     15.18 o 
   0  13   8     1042.33     1032.07     31.37 o 
   1  13   8      963.08     1005.48     30.43 o 
   2  13   8      797.92      779.06     26.57 o 
   3  13   8     1211.20     1216.00     33.82 o 
   4  13   8      383.31      380.39     18.66 o 
   5  13   8     2906.95     2797.79     56.71 o 
   6  13   8        0.94        3.37      5.61 o 
   7  13   8     1560.06     1607.71     41.53 o 
   8  13   8       90.03       98.43     12.12 o 
  -1  14   8     1176.56     1199.76     36.19 o 
   0  14   8      550.91      588.02     24.66 o 
   1  14   8      640.47      634.38     25.53 o 
   2  14   8      919.34      900.34     53.80 o 
   3  14   8      143.93      133.23     13.45 o 
   4  14   8     1754.26     1697.77     42.56 o 
   5  14   8       78.92       79.36     11.21 o 
   6  14   8     1186.46     1186.38     35.46 o 
   7  14   8      298.50      323.76     29.52 o 
   1  15   8      565.50      551.98     24.70 o 
   2  15   8       20.74       15.02      7.44 o 
   3  15   8     1244.52     1162.82     35.95 o 
   4  15   8      290.95      270.91     26.66 o 
   5  15   8      360.88      346.61     30.47 o 
  -3 -13   9        6.64        4.76      6.67 o 
  -2 -13   9      960.27      959.84     42.85 o 
  -1 -13   9      359.74      317.57     25.23 o 
   0 -13   9      939.69      976.50     45.23 o 
   1 -13   9      792.38      751.78     39.99 o 
  -6 -12   9       12.66        8.09     10.00 o 
  -5 -12   9      917.88     1063.16     47.61 o 
  -3 -12   9     1309.60     1341.68     49.52 o 
  -2 -12   9      346.61      366.13     25.71 o 
  -1 -12   9      472.40      519.44     30.95 o 
   2 -12   9     1395.67     1480.71     59.51 o 
   3 -12   9        7.65       29.04     13.33 o 
  -6 -11   9      594.75      610.37     37.61 o 
  -5 -11   9      975.97     1009.36     46.18 o 
  -4 -11   9      717.77      737.98     32.14 o 
  -3 -11   9     1479.56     1561.64     52.37 o 
  -2 -11   9       11.83       17.14      7.62 o 
  -1 -11   9      370.36      384.70     27.61 o 
   0 -11   9      563.08      572.29     33.80 o 
   1 -11   9     1792.28     1827.79     63.80 o 
   2 -11   9     1173.81     1211.70     50.94 o 
   3 -11   9     1642.74     1708.29     63.32 o 
   4 -11   9     2031.04     2255.82     75.70 o 
   5 -11   9      166.49      161.88     24.28 o 
  -7 -10   9       28.60       22.85     11.43 o 
  -6 -10   9     2061.81     2192.49     73.80 o 
  -5 -10   9       18.41       26.19     11.43 o 
  -4 -10   9     2353.18     2443.34     73.56 o 
  -3 -10   9      806.73      818.33     25.71 o 
  -2 -10   9     1297.34     1339.30     49.52 o 
  -1 -10   9     2980.40     3113.77     83.32 o 
   0 -10   9     1534.05     1465.95     52.85 o 
   1 -10   9     1574.86     1574.50     56.18 o 
   2 -10   9      190.69      209.97     21.90 o 
   3 -10   9     2911.56     2998.55     85.22 o 
   4 -10   9       82.36      104.74     18.09 o 
   5 -10   9     1746.19     1885.40     67.61 o 
   6 -10   9      168.07      183.78     24.28 o 
  -7  -9   9     1738.75     1893.97     69.04 o 
  -6  -9   9      196.89      214.25     23.81 o 
  -5  -9   9     1633.07     1708.29     59.51 o 
  -4  -9   9     2180.63     2146.79     65.23 o 
  -3  -9   9     1551.26     1560.62     36.02 o 
  -2  -9   9      822.41      844.25     19.84 o 
  -1  -9   9     1105.48     1131.55     28.95 o 
   0  -9   9     2615.17     2685.29     67.61 o 
   1  -9   9        8.14       11.43      7.62 o 
   2  -9   9     1597.59     1569.74     54.75 o 
   3  -9   9       30.70       36.66     11.90 o 
   4  -9   9     2217.67     2361.04     72.37 o 
   5  -9   9      483.97      493.25     32.38 o 
   6  -9   9      438.24      570.38     35.71 o 
  -8  -8   9      457.40      480.84     23.39 o 
  -7  -8   9      416.99      403.88     20.12 o 
  -6  -8   9      719.53      720.20     25.14 o 
  -5  -8   9     1687.56     1719.77     50.47 o 
  -4  -8   9      447.79      439.17     17.99 o 
  -3  -8   9      960.52     1006.94     21.88 o 
  -2  -8   9       50.75       58.69      5.93 o 
  -1  -8   9     1203.92     1221.60     29.60 o 
   0  -8   9      305.36      292.76     17.62 o 
   1  -8   9     4022.72     3978.25     64.57 o 
   2  -8   9     1721.38     1757.91     37.93 o 
   3  -8   9     1252.58     1278.63     32.04 o 
   4  -8   9      597.10      593.71     28.33 o 
   5  -8   9       55.54       57.73     13.09 o 
   6  -8   9     1961.75     2048.01     46.03 o 
   7  -8   9        0.77        2.16      6.85 o 
   8  -8   9     1597.67     1721.62     61.42 o 
  -8  -7   9     1189.92     1259.61     37.54 o 
  -7  -7   9      286.94      286.74     16.54 o 
  -6  -7   9     1210.11     1216.76     33.44 o 
  -5  -7   9        1.23        2.22      3.87 o 
  -4  -7   9     4435.68     4406.91     91.65 o 
  -3  -7   9      612.58      630.93     28.08 o 
  -2  -7   9      453.27      487.93     14.14 o 
  -1  -7   9      305.13      320.48     13.82 o 
   0  -7   9     3890.03     3808.39     61.25 o 
   1  -7   9     2163.12     2132.00     41.71 o 
   2  -7   9      482.50      490.32     18.14 o 
   3  -7   9     2993.18     3019.02     53.97 o 
   4  -7   9      106.09      100.23      9.82 o 
   5  -7   9     2956.49     3017.08    115.70 o 
   6  -7   9      179.74      173.07     17.14 o 
   7  -7   9     2965.27     3169.97     61.41 o 
   8  -7   9      233.08      259.00     24.28 o 
  -8  -6   9       10.66       16.88      9.52 o 
  -7  -6   9      954.15      936.76     58.32 o 
  -6  -6   9       72.68       81.99     17.85 o 
  -5  -6   9     2046.68     2023.72     43.08 o 
  -4  -6   9     2705.30     2681.53     49.99 o 
  -3  -6   9     2635.46     2586.15     49.36 o 
  -2  -6   9      995.92     1021.40     21.24 o 
  -1  -6   9     3482.20     3422.93     44.72 o 
   0  -6   9      899.24      886.36     23.73 o 
   1  -6   9      563.54      535.46     18.33 o 
   2  -6   9     3362.09     3212.94     72.84 o 
   3  -6   9       21.88       19.59      5.05 o 
   4  -6   9     2634.09     2591.82    111.65 o 
   5  -6   9       11.16       15.58      4.92 o 
   6  -6   9     1309.65     1318.26     33.80 o 
   7  -6   9      440.55      411.90     19.34 o 
   8  -6   9       50.84       57.13     12.86 o 
  -8  -5   9     1120.25     1139.27     35.01 o 
  -7  -5   9      796.67      837.93     33.33 o 
  -6  -5   9     1383.03     1358.51     35.01 o 
  -5  -5   9     1257.51     1303.30     32.65 o 
  -4  -5   9     2469.27     2562.86     65.47 o 
  -3  -5   9     1452.83     1469.38     27.29 o 
  -2  -5   9        9.71       31.79      7.21 o 
  -1  -5   9     3366.10     3392.40     43.61 o 
   0  -5   9      876.72      868.50     44.04 o 
   1  -5   9     3092.22     2983.48     50.50 o 
   2  -5   9      863.16      811.62     33.33 o 
   3  -5   9      978.90      981.27     25.56 o 
   4  -5   9      642.57      610.52     28.33 o 
   5  -5   9       10.09        8.94      4.34 o 
   6  -5   9     3300.47     3308.26     86.18 o 
   7  -5   9        0.46       -2.05      4.10 o 
   8  -5   9     3291.97     3696.53     96.65 o 
   9  -5   9      223.95      237.10     24.76 o 
  -8  -4   9     1252.67     1218.52     36.18 o 
  -7  -4   9      920.22      893.40     29.11 o 
  -6  -4   9      925.01      956.44     28.61 o 
  -5  -4   9       17.33       25.94      5.72 o 
  -4  -4   9     3203.10     3213.87     55.68 o 
  -3  -4   9     1608.49     1669.63     27.15 o 
  -2  -4   9     6141.53     5972.41     67.55 o 
  -1  -4   9      119.09      151.25      9.69 o 
   0  -4   9    10816.25    10966.23    111.27 o 
   1  -4   9     3327.21     3288.49     64.04 o 
   2  -4   9      560.37      587.75     18.35 o 
   3  -4   9     6520.34     6302.45     88.20 o 
   4  -4   9       60.82       81.36     22.62 o 
   5  -4   9     7732.96     7649.27    106.03 o 
   6  -4   9        2.39        5.00      4.04 o 
   7  -4   9     2577.41     2563.63     50.84 o 
   8  -4   9      463.38      497.06     30.47 o 
   9  -4   9      517.32      504.68     33.33 o 
  -8  -3   9      240.03      240.16     22.38 o 
  -7  -3   9     1491.67     1419.26     50.94 o 
  -6  -3   9       65.70       66.20      8.58 o 
  -5  -3   9     6425.57     6219.08     92.92 o 
  -4  -3   9     1363.13     1335.46     33.33 o 
  -3  -3   9     5778.19     5698.83     65.18 o 
  -2  -3   9     1944.74     1925.66     28.71 o 
  -1  -3   9     6223.43     6275.88     68.71 o 
   0  -3   9     7345.33     7257.51     76.92 o 
   1  -3   9      681.80      639.53     18.51 o 
   2  -3   9    11059.29    10773.96    135.67 o 
   3  -3   9       87.14       92.39      7.91 o 
   4  -3   9     2623.07     2612.25    111.65 o 
   5  -3   9     2029.99     1973.92     39.22 o 
   6  -3   9     2533.91     2622.43     70.94 o 
   7  -3   9     1637.38     1594.77     37.03 o 
   8  -3   9       25.01       38.33      8.40 o 
   9  -3   9     1514.71     1711.62     61.89 o 
  -8  -2   9     1926.73     1860.96     46.11 o 
  -7  -2   9      884.89      873.96     28.80 o 
  -6  -2   9     1470.20     1415.53     35.17 o 
  -5  -2   9     2874.96     2781.72     51.64 o 
  -4  -2   9     2396.75     2458.80     45.54 o 
  -3  -2   9     3447.37     3474.98     43.83 o 
  -2  -2   9        0.73       24.41     10.69 o 
  -1  -2   9     5473.11     5327.84     59.49 o 
   0  -2   9       59.09       58.11      4.23 o 
   1  -2   9     3972.79     3918.59     66.18 o 
   2  -2   9     2514.06     2483.26     42.38 o 
   3  -2   9      392.82      416.16     14.46 o 
   4  -2   9     3810.03     3623.79     57.06 o 
   5  -2   9       59.18       37.39      6.03 o 
   6  -2   9     4660.20     4583.65     71.03 o 
   7  -2   9        1.90       -0.95      3.86 o 
   8  -2   9     2594.57     2641.88     51.97 o 
   9  -2   9      298.87      291.38     25.23 o 
  -8  -1   9      868.86      850.01     29.63 o 
  -7  -1   9      533.02      520.96     24.28 o 
  -6  -1   9      338.10      341.83     20.00 o 
  -5  -1   9      698.64      691.31     22.15 o 
  -4  -1   9     2558.63     2480.05     45.39 o 
  -3  -1   9     3767.74     3762.73     45.99 o 
  -2  -1   9     8942.82     8949.20     92.76 o 
  -1  -1   9      311.84      289.59      8.68 o 
   0  -1   9     2768.14     2789.59     34.42 o 
   1  -1   9     5412.32     5054.40     97.60 o 
   2  -1   9      534.74      510.56     15.78 o 
   3  -1   9     6336.71     6035.43    114.27 o 
   4  -1   9      486.57      472.50     15.65 o 
   5  -1   9     6042.69     5734.29     86.89 o 
   6  -1   9       85.56       71.63      7.91 o 
   7  -1   9     1837.54     1812.84     38.68 o 
   8  -1   9     1229.18     1164.94     30.92 o 
   9  -1   9      912.79      887.47     41.42 o 
  10  -1   9      712.59      763.68     40.95 o 
  -8   0   9        9.94       -1.08      5.21 o 
  -7   0   9     3001.70     2824.96     56.56 o 
  -6   0   9     1860.24     1847.53     41.39 o 
  -5   0   9     3415.68     3356.73     58.38 o 
  -4   0   9     1078.54     1095.45     43.56 o 
  -3   0   9     1041.95     1073.60     24.23 o 
  -2   0   9     4340.50     4417.47     51.20 o 
  -1   0   9      695.47      728.50     14.15 o 
   0   0   9     4153.58     4044.12     70.71 o 
   1   0   9       47.96       72.98      4.68 o 
   2   0   9     5495.54     5318.23     73.69 o 
   3   0   9        5.91        6.22      3.57 o 
   4   0   9     1473.39     1410.61     29.28 o 
   5   0   9      497.84      530.01     21.43 o 
   6   0   9     1117.36     1020.68     27.14 o 
   7   0   9      508.26      510.26     25.71 o 
   8   0   9      489.01      496.60     30.00 o 
   9   0   9     1448.81     1480.71     54.28 o 
  10   0   9       18.89       19.52      9.05 o 
  -8   1   9     1929.43     1836.98     45.61 o 
  -7   1   9      299.43      265.94     34.76 o 
  -6   1   9      957.87      894.67     26.91 o 
  -5   1   9       85.86       83.77      9.28 o 
  -4   1   9       63.92       66.87      9.05 o 
  -3   1   9     2051.27     2085.26     38.56 o 
  -2   1   9      919.70      942.51     17.10 o 
  -1   1   9     6373.86     6632.06     70.43 o 
   0   1   9       17.52       26.34      3.01 o 
   1   1   9      959.21      954.34     15.04 o 
   2   1   9      760.36      754.04     21.90 o 
   3   1   9     1338.14     1319.90     27.24 o 
   4   1   9     9101.06     8978.19    154.50 o 
   5   1   9      596.86      573.58     17.67 o 
   6   1   9     2605.11     2438.72     43.75 o 
   7   1   9        3.65        6.56      3.77 o 
   8   1   9     1504.81     1466.22     34.07 o 
   9   1   9      469.10      456.11     28.57 o 
  10   1   9      685.43      704.64     37.61 o 
  -8   2   9      140.60      136.03     13.79 o 
  -7   2   9      313.27      301.66     16.83 o 
  -6   2   9     1929.50     1842.28     41.23 o 
  -5   2   9       19.31       20.86      5.49 o 
  -4   2   9     2967.73     2984.22     51.66 o 
  -3   2   9       33.40       37.72      8.57 o 
  -2   2   9     6916.39     6968.86     75.53 o 
  -1   2   9     1375.50     1442.26     32.01 o 
   0   2   9     3918.71     3948.09     63.45 o 
   1   2   9     7761.62     7713.85    112.60 o 
   2   2   9      273.85      273.92     11.09 o 
   3   2   9     2086.05     2030.23     47.85 o 
   4   2   9        0.55       27.25     20.47 o 
   5   2   9    12731.84    12384.98    153.01 o 
   6   2   9      384.92      395.22     15.14 o 
   7   2   9     2024.96     1972.39     39.01 o 
   8   2   9      908.46      930.62     36.90 o 
   9   2   9     1069.29     1055.54     43.80 o 
  10   2   9     1533.33     1524.98     57.13 o 
  -8   3   9       31.16       16.92      6.22 o 
  -7   3   9     1955.32     1863.39     43.77 o 
  -6   3   9      713.83      659.85     32.61 o 
  -5   3   9     2520.03     2406.71     46.80 o 
  -4   3   9       66.05       75.12      8.08 o 
  -3   3   9     1883.71     1864.89     36.34 o 
  -2   3   9     2448.47     2490.67     33.25 o 
  -1   3   9     3010.99     2990.47     37.36 o 
   0   3   9    14744.13    15113.65    147.04 o 
   1   3   9      380.19      382.29     11.78 o 
   2   3   9    10805.68    10781.21    364.70 o 
   3   3   9      168.27      156.83      8.92 o 
   4   3   9     8460.76     8420.90    108.74 o 
   5   3   9      616.82      602.99     18.01 o 
   6   3   9     1982.79     1876.82     36.50 o 
   7   3   9     2869.14     2780.34     49.12 o 
   8   3   9      516.87      506.38     18.66 o 
   9   3   9     1526.61     1470.71     51.90 o 
  10   3   9        0.54        3.81      6.67 o 
  -8   4   9     2397.24     2445.78     74.75 o 
  -7   4   9      167.76      138.76     12.96 o 
  -6   4   9     1725.32     1637.59     39.04 o 
  -5   4   9     1080.85     1118.55     29.62 o 
  -4   4   9      188.80      196.87     19.76 o 
  -3   4   9     6912.42     6891.86     95.60 o 
  -2   4   9     1246.53     1244.93     21.14 o 
  -1   4   9     8978.92     9026.33     93.32 o 
   0   4   9      469.18      467.14     11.49 o 
   1   4   9     4285.64     4341.41     64.36 o 
   2   4   9      862.76      842.12     15.55 o 
   3   4   9     1478.98     1515.76     52.81 o 
   4   4   9     3220.66     3323.73     52.18 o 
   5   4   9      196.23      185.97     19.52 o 
   6   4   9     1145.20     1118.46     26.41 o 
   7   4   9        1.22       12.31      6.67 o 
   8   4   9     1575.82     1568.74     34.78 o 
   9   4   9      211.93      212.35     20.00 o 
  10   4   9      490.91      501.82     30.95 o 
  -7   5   9      121.38      121.47     12.78 o 
  -6   5   9     2377.16     2331.76     48.76 o 
  -5   5   9        0.59        1.19      4.38 o 
  -4   5   9     2146.76     2260.65     43.91 o 
  -3   5   9      400.44      416.11     15.82 o 
  -2   5   9     2115.27     2083.67     30.29 o 
  -1   5   9     3736.36     3684.02     45.13 o 
   0   5   9     1066.70     1034.75     28.99 o 
   1   5   9    10754.47    10911.55    121.98 o 
   2   5   9      704.81      781.77     15.45 o 
   3   5   9     6652.78     6699.13     72.34 o 
   4   5   9      406.06      412.41     19.73 o 
   5   5   9     7704.15     7581.36    100.83 o 
   6   5   9      808.05      775.11     21.38 o 
   7   5   9     1358.17     1344.31     36.18 o 
   8   5   9      834.92      814.01     24.52 o 
   9   5   9     1500.42     1517.84     52.37 o 
  10   5   9     1314.32     1300.26     50.47 o 
  -7   6   9     2609.36     2629.59     55.69 o 
  -6   6   9      245.98      217.04     14.62 o 
  -5   6   9     1910.13     1840.10     48.33 o 
  -4   6   9     1160.05     1106.63     28.56 o 
  -3   6   9     3177.18     3130.91     73.32 o 
  -2   6   9     7736.12     7683.60     83.17 o 
  -1   6   9     1313.95     1314.40     22.42 o 
   0   6   9    14940.29    15120.49    148.92 o 
   1   6   9        5.17       12.06      2.75 o 
   2   6   9     4495.32     4467.14     52.12 o 
   3   6   9      100.19      107.92      6.06 o 
   4   6   9     5628.02     5661.45     64.12 o 
   5   6   9     1523.47     1528.22     31.80 o 
   6   6   9      242.73      252.16     15.95 o 
   7   6   9     1671.39     1666.73     35.18 o 
   8   6   9      445.48      424.41     17.00 o 
   9   6   9      708.18      678.93     32.85 o 
  10   6   9       13.08        0.00      8.09 o 
  -6   7   9     1083.62     1068.87     47.61 o 
  -5   7   9     1627.38     1626.00     38.16 o 
  -4   7   9      236.38      264.96     13.69 o 
  -3   7   9     2748.87     2699.89     48.65 o 
  -2   7   9       30.60       32.80      4.34 o 
  -1   7   9     7124.02     7269.20    107.60 o 
   0   7   9      906.21      913.48     17.94 o 
   1   7   9     3870.70     3930.76     47.77 o 
   2   7   9      330.37      372.59     10.95 o 
   3   7   9      568.64      594.49     14.08 o 
   4   7   9     2335.24     2334.96     33.39 o 
   5   7   9      675.19      652.08     15.53 o 
   6   7   9     2901.47     2952.09     50.29 o 
   7   7   9        5.59       11.35      4.20 o 
   8   7   9     1142.21     1100.97     28.27 o 
   9   7   9      320.30      362.32     24.28 o 
  -6   8   9     1226.29     1192.66     51.90 o 
  -5   8   9      220.52      238.06     23.33 o 
  -4   8   9     1744.13     1738.28     58.56 o 
  -3   8   9      241.39      210.44     18.09 o 
  -2   8   9      336.18      344.28     14.37 o 
  -1   8   9     1863.10     1828.98     42.61 o 
   0   8   9     1714.18     1663.10     52.61 o 
   1   8   9     6960.62     7292.21    154.74 o 
   2   8   9      190.14      212.62     10.91 o 
   3   8   9     2571.23     2513.14     44.42 o 
   4   8   9      220.41      226.53     18.33 o 
   5   8   9     1099.72     1144.69     40.95 o 
   6   8   9     1192.53     1206.47     42.37 o 
   7   8   9     1109.40     1116.96     40.95 o 
   8   8   9      900.32      875.57     36.18 o 
  -5   9   9      995.22     1073.15     48.09 o 
  -3   9   9     1124.62     1096.96     44.75 o 
  -2   9   9     2517.09     2609.90     48.53 o 
  -1   9   9       26.84       36.02      6.03 o 
   0   9   9     2494.70     2476.75     45.75 o 
   1   9   9      339.59      339.13     14.31 o 
   2   9   9     2569.64     2524.24     45.95 o 
   3   9   9       28.62       30.10     15.00 o 
   4   9   9     1737.32     1764.30     36.69 o 
   5   9   9      349.49      377.65     15.81 o 
   6   9   9     1483.88     1524.59     41.90 o 
   7   9   9      676.38      720.36     32.85 o 
   8   9   9     1812.68     1908.25     58.56 o 
  -4  10   9     1209.79     1255.51     53.32 o 
  -3  10   9     1969.25     1992.05     66.66 o 
  -2  10   9      238.38      257.45     14.16 o 
  -1  10   9     1339.40     1355.45     33.01 o 
   0  10   9        3.13       13.46      6.90 o 
   1  10   9     1467.56     1419.72     33.15 o 
   2  10   9      141.33      133.33     10.26 o 
   3  10   9     1453.25     1444.86     51.90 o 
   4  10   9      667.43      699.18     22.21 o 
   5  10   9      249.94      243.05     13.29 o 
   6  10   9      851.89      864.12     25.75 o 
   7  10   9        2.76       13.81      7.62 o 
   8  10   9      876.76     1047.92     42.85 o 
  -4  11   9     1502.42     1540.70     62.37 o 
  -3  11   9       63.93       63.32     16.19 o 
  -2  11   9     1222.39     1297.40     52.37 o 
  -1  11   9     1145.86     1215.59     67.13 o 
   0  11   9     1771.44     1661.84     61.42 o 
   1  11   9     1718.58     1761.36     74.51 o 
   2  11   9      403.19      371.80     16.66 o 
   3  11   9     1759.51     1819.95     40.06 o 
   4  11   9       62.45       54.00     10.00 o 
   5  11   9     1198.87     1148.15     30.97 o 
   6  11   9      497.31      537.52     21.04 o 
   7  11   9     1500.30     1580.21     54.75 o 
   8  11   9      596.61      621.80     33.33 o 
  -3  12   9     1100.89     1146.00     52.37 o 
  -2  12   9     2249.46     2427.22     78.56 o 
  -1  12   9      261.89      260.09     15.52 o 
   0  12   9     2482.86     2419.97     50.11 o 
   1  12   9       70.42       74.43      9.75 o 
   2  12   9     3422.92     3358.73     61.42 o 
   3  12   9      487.29      500.84     20.37 o 
   4  12   9     2582.81     2527.82     51.17 o 
   5  12   9     1259.46     1290.38     34.67 o 
   6  12   9     1231.72     1321.03     64.99 o 
   7  12   9      717.47      760.83     37.61 o 
   8  12   9      375.15      402.79     27.61 o 
  -2  13   9        7.17       -8.09      8.09 o 
  -1  13   9     1217.69     1187.57     34.84 o 
   0  13   9      110.10      110.77     15.00 o 
   1  13   9     1704.47     1681.94     41.55 o 
   2  13   9      772.60      788.14     27.09 o 
   3  13   9      925.54      944.46     29.94 o 
   4  13   9      694.69      676.79     25.08 o 
   5  13   9       80.49       79.60     10.63 o 
   6  13   9      809.47      827.03     38.56 o 
   7  13   9        7.70        3.81      7.62 o 
  -1  14   9      685.32      767.02     38.57 o 
   0  14   9       18.80        7.18     12.62 o 
   1  14   9      806.83      842.09     29.72 o 
   2  14   9        4.39        9.63      6.71 o 
   3  14   9     1101.48     1074.23     33.50 o 
   4  14   9      221.54      211.17     15.97 o 
   5  14   9      951.29     1003.05     32.30 o 
   6  14   9      257.38      273.29     26.66 o 
   2  15   9     1381.92     1384.06     58.09 o 
   3  15   9      166.14      131.88     21.43 o 
   4  15   9      874.86      890.33     46.18 o 
  -3 -13  10     1066.87     1190.75     47.61 o 
  -2 -13  10       32.41       43.33     11.90 o 
  -1 -13  10      569.04      584.66     34.28 o 
   0 -13  10      437.26      455.64     30.47 o 
  -3 -12  10     1460.11     1614.49     56.66 o 
  -2 -12  10      726.03      736.54     37.14 o 
  -1 -12  10      993.56     1022.21     44.28 o 
   1 -12  10     2901.21     3023.31     90.94 o 
   2 -12  10        2.06        1.43     10.00 o 
  -3 -11  10      478.23      533.24     29.52 o 
  -1 -11  10        2.12        1.43     10.00 o 
   0 -11  10     1138.55     1153.14     49.99 o 
   1 -11  10       21.38       34.76     13.81 o 
   2 -11  10     1870.94     1972.05     69.04 o 
   3 -11  10      740.69      845.57     44.28 o 
   4 -11  10      682.66      747.02     42.85 o 
  -6 -10  10      346.73      376.60     29.52 o 
  -2 -10  10        2.19       -1.90      9.05 o 
  -1 -10  10      418.41      416.12     28.09 o 
   0 -10  10      819.16      930.80     42.85 o 
   1 -10  10      886.34      887.00     41.90 o 
   2 -10  10      657.46      681.79     38.09 o 
   3 -10  10      122.45      124.27     20.00 o 
   4 -10  10      738.15      805.58     42.85 o 
   5 -10  10       85.98       94.27     19.52 o 
  -7  -9  10       40.70       58.56     16.66 o 
  -6  -9  10     1267.03     1439.28     57.61 o 
  -5  -9  10       74.88       64.28     15.24 o 
  -4  -9  10     1158.19     1302.16     49.04 o 
  -3  -9  10      668.74      712.26     34.28 o 
  -2  -9  10      859.58      869.40     39.99 o 
  -1  -9  10     2274.04     2406.28     54.28 o 
   0  -9  10      962.04     1025.86     30.47 o 
   1  -9  10     2259.75     2288.24     51.90 o 
   2  -9  10        2.32       15.31      5.37 o 
   4  -9  10      102.81      116.65     18.57 o 
   5  -9  10     2391.12     2518.15     79.03 o 
   6  -9  10      159.53      164.73     23.33 o 
  -7  -8  10     1237.33     1305.44     37.88 o 
  -6  -8  10     1386.05     1434.60     48.33 o 
  -5  -8  10     1917.35     1898.25     43.21 o 
  -4  -8  10     1705.96     1853.39     72.61 o 
  -3  -8  10     2345.36     2398.02     46.63 o 
  -2  -8  10      582.35      635.33     21.70 o 
  -1  -8  10      175.93      195.64     25.23 o 
   0  -8  10     4493.41     4487.24    186.16 o 
   1  -8  10      138.49      118.07     10.51 o 
   2  -8  10     4324.56     4379.05     71.62 o 
   3  -8  10      179.33      178.52     12.74 o 
   4  -8  10     2514.81     2541.30     51.05 o 
   5  -8  10       80.36       66.77     11.19 o 
   6  -8  10       63.78       65.68     10.04 o 
   7  -8  10     1144.81     1236.75     36.65 o 
  -7  -7  10      890.27      952.37     31.94 o 
  -6  -7  10     1767.55     1774.58     42.88 o 
  -5  -7  10     1411.61     1490.33     69.51 o 
  -4  -7  10      245.86      278.73     14.81 o 
  -3  -7  10     1925.93     1990.78     33.23 o 
  -2  -7  10       31.70       58.64     19.04 o 
  -1  -7  10     1586.67     1620.97     35.69 o 
   0  -7  10     1238.92     1251.85     30.79 o 
   1  -7  10      954.27      963.24     26.69 o 
   2  -7  10     2868.06     2835.82     56.42 o 
   3  -7  10      380.03      384.55     16.98 o 
   4  -7  10     1853.61     1797.38     40.48 o 
   5  -7  10       21.32       28.65      9.52 o 
   6  -7  10     1956.91     1993.31     45.54 o 
   7  -7  10       66.93       67.66     13.57 o 
   8  -7  10     1137.20     1239.32     51.90 o 
  -8  -6  10     1678.45     1780.27     46.58 o 
  -7  -6  10      153.63      164.40     14.77 o 
  -6  -6  10     1642.97     1647.25    103.55 o 
  -5  -6  10      487.48      544.35     21.04 o 
  -4  -6  10     2856.39     2752.88     51.99 o 
  -3  -6  10     1324.50     1355.54     39.85 o 
  -2  -6  10      688.22      693.34     21.70 o 
  -1  -6  10     2501.17     2452.44     46.18 o 
   0  -6  10      245.49      255.75     17.85 o 
   1  -6  10     3964.35     3873.72     63.28 o 
   2  -6  10     1310.76     1246.25     34.28 o 
   3  -6  10     2778.50     2666.37     50.15 o 
   4  -6  10      177.66      181.14     12.44 o 
   5  -6  10     2159.52     2121.27     48.56 o 
   6  -6  10     1265.89     1238.32     33.47 o 
   7  -6  10      765.12      785.79     27.42 o 
   8  -6  10      813.21      927.94     44.28 o 
  -8  -5  10      243.87      263.82     20.23 o 
  -7  -5  10     1837.70     1896.39     83.56 o 
  -6  -5  10     1835.14     1937.50     44.44 o 
  -5  -5  10     1578.16     1607.32     38.02 o 
  -4  -5  10     2165.91     2214.74     44.74 o 
  -3  -5  10     1487.60     1534.76     38.33 o 
  -2  -5  10     1749.69     1782.89     29.66 o 
  -1  -5  10       59.44       50.31      7.05 o 
   0  -5  10     5702.45     5612.84     82.14 o 
   1  -5  10     2165.43     2143.32     41.58 o 
   2  -5  10     2113.24     2004.90     56.66 o 
   3  -5  10     1012.70      960.11     26.41 o 
   4  -5  10     1915.54     1824.12     62.61 o 
   5  -5  10      875.34      838.51     25.71 o 
   6  -5  10      112.00      118.67     11.27 o 
   7  -5  10     1079.46     1134.45     32.66 o 
   8  -5  10       30.36       44.75     11.43 o 
  -8  -4  10     2150.97     2138.50     51.33 o 
  -7  -4  10     1291.39     1273.90     36.53 o 
  -6  -4  10     1558.86     1576.64     39.04 o 
  -5  -4  10     1991.48     2020.38     88.32 o 
  -4  -4  10        9.73       21.12      5.55 o 
  -3  -4  10      983.01      997.31     33.81 o 
  -2  -4  10      547.75      569.75     14.78 o 
  -1  -4  10     5212.04     5088.17     75.33 o 
   0  -4  10     1086.06     1171.27     27.92 o 
   1  -4  10      401.65      409.66     15.65 o 
   2  -4  10     1054.62     1049.42     26.43 o 
   3  -4  10        6.52       13.28      9.52 o 
   4  -4  10     1058.72     1047.85     27.44 o 
   5  -4  10       88.93       87.39      9.25 o 
   6  -4  10     2510.03     2558.90     50.32 o 
   7  -4  10       74.44       70.83      9.27 o 
   8  -4  10      502.54      570.56     23.40 o 
   9  -4  10      427.77      509.92     33.33 o 
  -8  -3  10      604.93      616.41     26.09 o 
  -7  -3  10       11.65       10.74      6.40 o 
  -6  -3  10     1733.06     1650.17     39.88 o 
  -5  -3  10      533.93      512.77     42.61 o 
  -4  -3  10     3062.85     3127.00     90.94 o 
  -3  -3  10      149.62      156.90      8.14 o 
  -2  -3  10      478.51      505.73     15.91 o 
  -1  -3  10     1529.39     1586.29     25.11 o 
   0  -3  10      631.67      626.76     18.97 o 
   1  -3  10     6684.25     6549.50     94.27 o 
   2  -3  10     1182.84     1121.75     26.91 o 
   3  -3  10     4169.65     3946.62     62.45 o 
   4  -3  10       36.99       37.84      6.22 o 
   5  -3  10     5370.90     4977.48     76.25 o 
   6  -3  10     1966.83     1903.49     40.73 o 
   7  -3  10     1292.58     1304.66     33.66 o 
   8  -3  10      956.13     1052.12     34.99 o 
   9  -3  10      696.96      808.44     41.42 o 
  -8  -2  10      114.17      121.69     13.90 o 
  -7  -2  10     2652.77     2589.96     54.87 o 
  -6  -2  10      925.42      939.90     28.90 o 
  -5  -2  10     1709.42     1751.88     39.35 o 
  -4  -2  10     3747.24     3592.59     60.65 o 
  -3  -2  10     1228.43     1251.06     29.01 o 
  -2  -2  10     4794.13     4892.03     83.94 o 
  -1  -2  10      408.93      410.22     11.14 o 
   0  -2  10     4940.30     4814.92     70.24 o 
   1  -2  10     2370.96     2255.42     40.67 o 
   2  -2  10     3520.36     3403.20     54.85 o 
   3  -2  10       34.98       45.24      6.40 o 
   4  -2  10     2552.70     2440.19     59.99 o 
   5  -2  10     1434.84     1435.09     32.65 o 
   6  -2  10     1623.71     1582.94     35.68 o 
   7  -2  10     1986.74     2004.90     42.88 o 
   8  -2  10      314.78      298.10     16.33 o 
   9  -2  10     1091.19     1124.57     48.56 o 
  -8  -1  10     1856.47     1827.19     46.44 o 
  -7  -1  10      933.35      905.83     29.78 o 
  -6  -1  10       39.86       46.71      7.86 o 
  -5  -1  10     2558.31     2474.79     48.73 o 
  -4  -1  10       60.51       63.32      7.72 o 
  -3  -1  10     3608.21     3561.45     57.86 o 
  -2  -1  10      527.31      482.07     12.63 o 
  -1  -1  10     7250.50     7189.48     76.98 o 
   0  -1  10       39.37       51.56      6.37 o 
   1  -1  10     2068.69     1933.87     36.90 o 
   2  -1  10     1008.66     1052.44     25.19 o 
   3  -1  10      153.84      169.15     19.52 o 
   4  -1  10     1091.22     1042.42     25.58 o 
   5  -1  10      262.74      279.81     13.12 o 
   6  -1  10     5368.53     4965.10     76.08 o 
   7  -1  10        1.91        7.65      5.71 o 
   8  -1  10      962.66      871.34     26.91 o 
   9  -1  10      449.45      494.20     31.42 o 
  -8   0  10     1186.16     1122.00     34.84 o 
  -7   0  10       36.11       30.65     10.24 o 
  -6   0  10     1765.40     1761.48     41.04 o 
  -5   0  10      200.54      175.94     12.40 o 
  -4   0  10     2982.94     2974.75     52.70 o 
  -3   0  10     2071.83     1993.85     38.36 o 
  -2   0  10     1554.99     1585.24     24.88 o 
  -1   0  10     2666.60     2632.01     89.03 o 
   0   0  10      182.62      192.20      6.84 o 
   1   0  10     5193.09     5004.21     71.59 o 
   2   0  10     1675.78     1574.98     43.33 o 
   3   0  10     6959.88     6702.09     91.54 o 
   4   0  10      194.87      192.16     10.44 o 
   5   0  10     5351.18     5157.87     76.08 o 
   6   0  10      259.82      242.01     13.33 o 
   7   0  10      754.00      800.66     24.03 o 
   8   0  10     2454.92     2368.81     47.75 o 
   9   0  10     1084.49     1177.90     49.04 o 
  10   0  10     1423.87     1436.90     57.13 o 
  -8   1  10      176.52      179.01     15.48 o 
  -7   1  10     1824.77     1825.95     44.42 o 
  -6   1  10     1659.50     1572.04     38.52 o 
  -5   1  10      802.58      827.25     34.99 o 
  -4   1  10     1938.85     1884.05     38.80 o 
  -3   1  10      270.01      280.26     21.19 o 
  -2   1  10    10849.37    10802.36    110.34 o 
  -1   1  10      248.39      279.17      8.75 o 
   0   1  10     6567.73     6406.66    142.66 o 
   1   1  10        3.76       16.59     15.24 o 
   2   1  10     6687.85     6528.21     88.65 o 
   3   1  10      101.69      102.47      8.08 o 
   4   1  10     4609.56     4322.61     65.13 o 
   5   1  10     6645.88     6384.29    195.44 o 
   6   1  10     2760.43     2615.46     47.12 o 
   7   1  10     2382.12     2257.07     44.07 o 
   8   1  10      605.12      548.35     20.32 o 
   9   1  10     1450.01     1392.63     52.85 o 
  10   1  10      101.38      109.03     17.62 o 
  -7   2  10      827.49      807.22     28.11 o 
  -6   2  10      307.00      289.86     15.81 o 
  -5   2  10     2297.82     2221.93    103.55 o 
  -4   2  10      963.20      978.30     26.16 o 
  -3   2  10     7121.64     7135.39     99.25 o 
  -2   2  10        2.10        7.87      2.98 o 
  -1   2  10     8862.67     8870.59     92.24 o 
   0   2  10      165.93      204.71      9.76 o 
   1   2  10     1484.14     1431.41     21.39 o 
   2   2  10     1796.57     1843.50     47.61 o 
   3   2  10       94.06      103.71     16.66 o 
   4   2  10     6085.18     5945.13     83.15 o 
   5   2  10       70.63       88.79      8.24 o 
   6   2  10     4872.82     4535.02     69.51 o 
   7   2  10      286.64      252.73     18.09 o 
   8   2  10      664.19      658.22     22.15 o 
   9   2  10      702.77      678.46     35.23 o 
  10   2  10      681.65      660.84     36.66 o 
  -7   3  10        2.58        5.97      5.36 o 
  -6   3  10     1453.82     1409.80     36.18 o 
  -5   3  10      578.88      556.02     20.37 o 
  -4   3  10     2612.62     2541.63     50.23 o 
  -3   3  10     2370.11     2242.16     42.20 o 
  -2   3  10     2614.34     2648.10     35.71 o 
  -1   3  10     1563.68     1563.13     24.39 o 
   0   3  10       15.94       27.30      4.76 o 
   1   3  10     5318.67     5432.64    121.14 o 
   2   3  10       95.19      106.91     13.33 o 
   3   3  10     2487.16     2454.23     86.65 o 
   4   3  10       61.38       68.67     18.09 o 
   5   3  10     2898.22     2816.30     48.14 o 
   6   3  10      872.54      850.84     23.57 o 
   7   3  10     1198.45     1106.89     47.85 o 
   8   3  10     3148.21     3054.15     69.99 o 
   9   3  10      514.54      550.86     31.90 o 
  10   3  10     1309.87     1299.31     52.37 o 
  -7   4  10     1275.86     1266.56     36.00 o 
  -6   4  10     1347.11     1360.08     59.99 o 
  -5   4  10      669.86      670.16     22.72 o 
  -4   4  10     1723.34     1704.49     37.20 o 
  -3   4  10      459.96      479.14     17.32 o 
  -2   4  10     7911.60     7857.08     84.27 o 
  -1   4  10        1.33        1.30      2.51 o 
   0   4  10     3510.33     3436.64     62.97 o 
   1   4  10       18.00       27.16      6.63 o 
   2   4  10     3056.67     3150.29     50.49 o 
   3   4  10      998.16     1016.67     24.57 o 
   4   4  10      870.19      868.48     22.55 o 
   5   4  10     3788.21     3639.58     57.90 o 
   6   4  10      962.61      921.26     24.76 o 
   7   4  10      889.48      840.67     23.87 o 
   8   4  10      452.88      455.81     23.09 o 
   9   4  10     1368.33     1274.07     48.56 o 
  10   4  10       68.91       65.23     13.81 o 
  -7   5  10     1841.72     1868.46     45.36 o 
  -6   5  10      171.45      170.92     20.47 o 
  -5   5  10     1661.94     1613.68     38.02 o 
  -4   5  10       51.08       51.49      7.41 o 
  -3   5  10     7164.06     7292.77    101.99 o 
  -2   5  10      333.78      333.89     12.88 o 
  -1   5  10     1814.34     1847.67     28.17 o 
   0   5  10       75.17       73.09      6.79 o 
   1   5  10      315.81      358.34     10.39 o 
   2   5  10      306.15      343.37     29.87 o 
   3   5  10     1200.78     1222.40     44.52 o 
   4   5  10     3176.48     3202.33     52.52 o 
   5   5  10     1284.30     1239.38     28.62 o 
   6   5  10       58.06       63.13      7.23 o 
   7   5  10       10.88       12.62      4.52 o 
   8   5  10     1182.26     1125.29     29.27 o 
   9   5  10      446.26      432.31     27.14 o 
  10   5  10      598.50      567.52     32.85 o 
  -7   6  10       69.12       82.37     12.86 o 
  -6   6  10     1300.24     1271.03     36.18 o 
  -5   6  10        1.51       -0.25      4.54 o 
  -4   6  10     1073.72     1017.17     27.92 o 
  -3   6  10      219.94      229.84     12.46 o 
  -2   6  10     2510.21     2580.67     36.63 o 
  -1   6  10     1719.35     1773.49     29.62 o 
   0   6  10      140.86      145.19      7.14 o 
   1   6  10     1235.45     1210.27     28.95 o 
   2   6  10     1730.11     1681.76     26.25 o 
   3   6  10     2399.87     2378.21     33.50 o 
   4   6  10      834.86      881.24     23.40 o 
   5   6  10     2948.88     2911.68     49.99 o 
   6   6  10     2578.01     2492.76     78.32 o 
   7   6  10     1525.84     1516.06     34.00 o 
   8   6  10     1772.94     1724.49     38.04 o 
   9   6  10      540.24      537.53     30.00 o 
  10   6  10     1701.13     1749.23     59.99 o 
  -6   7  10      761.60      770.82     39.99 o 
  -5   7  10      425.88      399.93     18.03 o 
  -4   7  10     1030.81     1022.24     28.18 o 
  -3   7  10      911.81      877.95     33.33 o 
  -2   7  10     4920.44     5001.34     60.34 o 
  -1   7  10      142.66      144.13      7.79 o 
   0   7  10     5125.71     5200.47     87.51 o 
   1   7  10       86.17       89.41      7.50 o 
   2   7  10     2392.85     2518.70     35.15 o 
   3   7  10      387.04      404.51     11.96 o 
   4   7  10     4506.30     4497.63     68.32 o 
   5   7  10     3359.74     3330.07     55.68 o 
   6   7  10     1148.32     1116.86     27.89 o 
   7   7  10     1451.51     1450.45     33.32 o 
   8   7  10      417.88      467.90     18.66 o 
   9   7  10     2442.33     2533.68     50.33 o 
  -5   8  10     1362.33     1398.81     54.75 o 
  -4   8  10       91.39       94.27     15.71 o 
  -3   8  10     2633.23     2520.53     72.85 o 
  -2   8  10        6.23        7.56      4.20 o 
  -1   8  10     1566.31     1588.51     34.29 o 
   0   8  10      587.30      576.01     18.68 o 
   1   8  10     4569.26     4514.96     69.02 o 
   2   8  10     1300.99     1348.24     31.66 o 
   3   8  10     2021.56     2015.06     93.08 o 
   4   8  10     2765.78     2743.74     48.20 o 
   5   8  10      217.62      190.92     17.14 o 
   6   8  10     1662.91     1630.21     51.90 o 
   7   8  10      447.17      438.02     25.71 o 
   8   8  10     2016.80     1993.48     60.47 o 
   9   8  10      583.61      584.19     31.42 o 
  -5   9  10        1.05       10.95      8.09 o 
  -4   9  10     1532.28     1555.46     57.61 o 
  -3   9  10      326.90      350.42     25.23 o 
  -2   9  10      425.32      419.45     26.19 o 
  -1   9  10     1170.72     1187.33     59.04 o 
   0   9  10       49.40       43.70     14.28 o 
   1   9  10     1629.55     1674.06     35.68 o 
   2   9  10       54.96       64.99      7.66 o 
   3   9  10     2251.57     2351.11     44.40 o 
   4   9  10      813.40      795.38     57.61 o 
   5   9  10     1073.86     1163.62     43.33 o 
   6   9  10     1965.36     1989.19     59.99 o 
   7   9  10      979.01     1043.16     41.90 o 
   8   9  10     1199.19     1185.52     45.71 o 
   9   9  10      411.79      443.74     28.57 o 
  -3  10  10       51.34       45.23     12.38 o 
  -2  10  10     2924.75     2942.37     82.84 o 
  -1  10  10       39.68       49.82      7.74 o 
   0  10  10     2432.16     2532.25     49.14 o 
   1  10  10      241.22      231.56     24.52 o 
   2  10  10     1804.26     1887.63     61.42 o 
   3  10  10     1561.11     1525.75     38.56 o 
   4  10  10     3104.33     3039.37     54.85 o 
   5  10  10     2214.86     2166.78     63.80 o 
   6  10  10      132.38      157.59     17.62 o 
   7  10  10     1976.69     2060.61     63.80 o 
   8  10  10      115.46      140.45     17.62 o 
  -3  11  10     1539.09     1641.63     62.37 o 
  -2  11  10      107.66      109.51     17.62 o 
  -1  11  10     1493.27     1524.05     37.45 o 
   0  11  10      499.82      522.61     22.85 o 
   1  11  10     2421.15     2409.52     58.56 o 
   2  11  10     1172.06     1190.57     31.48 o 
   3  11  10      473.22      512.09     20.03 o 
   4  11  10     1000.31     1027.35     28.93 o 
   5  11  10       20.62       14.34      6.43 o 
   6  11  10     1269.69     1321.68     49.52 o 
   7  11  10      373.14      370.41     25.71 o 
   8  11  10      915.00      987.45     43.33 o 
  -2  12  10      133.21      129.98     20.47 o 
  -1  12  10     1043.02     1073.53     35.95 o 
   0  12  10      430.93      432.63     20.03 o 
   1  12  10     2210.76     2232.38     47.95 o 
   2  12  10       13.88       23.48      6.56 o 
   3  12  10     1751.33     1751.85     41.23 o 
   4  12  10      151.44      145.04     12.46 o 
   5  12  10     1353.93     1379.67     61.89 o 
   6  12  10      868.63      940.32     42.37 o 
   7  12  10      674.76      693.22     36.66 o 
   8  12  10      579.97      612.28     34.28 o 
  -1  13  10        1.29       -2.35      6.03 o 
   0  13  10     1984.27     2019.59     47.38 o 
   1  13  10       16.03       25.13      8.24 o 
   2  13  10     1434.83     1488.88     39.05 o 
   3  13  10      552.13      590.47     23.72 o 
   4  13  10     1228.12     1288.26     36.19 o 
   5  13  10     1031.94     1035.31     31.81 o 
   6  13  10      341.24      372.80     27.14 o 
   0  14  10      145.83      151.88     20.00 o 
   1  14  10     1980.78     2065.03     49.10 o 
   2  14  10     1570.21     1688.00     91.18 o 
   3  14  10      814.61      854.69     31.19 o 
   4  14  10      225.13      214.59     16.50 o 
   5  14  10      240.16      249.48     24.76 o 
  -3 -12  11      333.00      343.28     25.23 o 
  -2 -12  11      272.61      314.71     24.28 o 
   0 -12  11      473.69      561.81     39.04 o 
   1 -12  11      784.88      877.95     47.14 o 
  -3 -11  11     1646.35     1665.44     56.18 o 
  -1 -11  11      676.33      771.30     40.95 o 
   0 -11  11       32.52       48.56     15.71 o 
   1 -11  11     1541.17     1592.12     61.89 o 
   2 -11  11      519.67      562.76     37.14 o 
   3 -11  11      771.59      806.53     43.80 o 
  -2 -10  11     1481.11     1563.07     57.13 o 
  -1 -10  11       27.35       18.09     11.90 o 
   0 -10  11     1194.97     1204.09     50.47 o 
   1 -10  11      453.82      456.11     31.42 o 
   2 -10  11      846.20      949.84     46.18 o 
   3 -10  11      703.44      678.93     38.57 o 
   4 -10  11      509.78      619.90     38.57 o 
   5 -10  11     1146.54     1206.47     55.23 o 
  -3  -9  11     1067.28     1085.68     30.61 o 
  -2  -9  11      227.17      228.24     13.95 o 
  -1  -9  11     1028.10     1046.84     51.66 o 
   0  -9  11     1299.72     1351.83     34.70 o 
   1  -9  11     1816.77     1883.36     42.32 o 
   2  -9  11      741.19      742.40     25.28 o 
   3  -9  11       39.93       52.85     13.81 o 
   4  -9  11      646.59      595.14     36.18 o 
   5  -9  11       10.94       14.28     12.86 o 
   6  -9  11     1499.42     1533.08     62.37 o 
  -7  -8  11        2.85        0.19      6.34 o 
  -6  -8  11      921.46      962.22     43.80 o 
  -5  -8  11      599.60      574.19     32.38 o 
  -4  -8  11      819.00      854.62     38.09 o 
  -3  -8  11      837.29      939.69     27.94 o 
  -2  -8  11      685.84      719.27     23.90 o 
  -1  -8  11      569.97      621.14     22.00 o 
   0  -8  11        3.67        3.79      4.12 o 
   1  -8  11     3526.49     3525.27     69.04 o 
   2  -8  11      593.13      585.57     21.96 o 
   3  -8  11     2830.25     2773.14     81.89 o 
   4  -8  11      364.08      375.75     18.03 o 
   5  -8  11     2035.07     2093.29     47.75 o 
   6  -8  11     1168.55     1268.67     37.61 o 
   7  -8  11      257.84      294.40     18.65 o 
  -7  -7  11      854.27      866.75     87.60 o 
  -6  -7  11     1344.87     1399.52     54.75 o 
  -5  -7  11      437.44      454.89     20.35 o 
  -4  -7  11     1943.03     1965.86     62.37 o 
  -3  -7  11      228.79      244.10     15.00 o 
  -2  -7  11     1729.16     1759.41     39.04 o 
  -1  -7  11      566.54      589.58     21.04 o 
   0  -7  11     5073.97     5209.90     96.65 o 
   1  -7  11     1256.91     1280.80     32.64 o 
   2  -7  11     4031.62     3901.61     66.47 o 
   3  -7  11     1589.96     1595.63     37.85 o 
   4  -7  11     2389.97     2260.28     47.90 o 
   5  -7  11     1398.52     1371.47     36.24 o 
   6  -7  11       82.72       83.40     11.18 o 
   7  -7  11     1615.15     1716.39     88.56 o 
  -7  -6  11     2138.49     2321.39     53.52 o 
  -6  -6  11      228.10      286.12     20.00 o 
  -5  -6  11     1973.73     1982.57     44.74 o 
  -4  -6  11       32.44       35.64     13.09 o 
  -3  -6  11     3625.98     3557.50     89.99 o 
  -2  -6  11     1424.47     1535.11     35.46 o 
  -1  -6  11     1609.11     1648.04     36.84 o 
   0  -6  11     1972.00     1967.34     41.07 o 
   1  -6  11      624.60      589.99     20.86 o 
   2  -6  11     2678.30     2623.73     79.75 o 
   3  -6  11       11.44       17.49      5.21 o 
   4  -6  11     2325.57     2290.52     55.94 o 
   5  -6  11        2.39        5.03      4.40 o 
   6  -6  11     1134.23     1135.60     32.97 o 
   7  -6  11      643.10      709.08     26.88 o 
   8  -6  11      300.58      306.14     27.14 o 
  -7  -5  11      201.02      188.32     24.04 o 
  -6  -5  11     1209.33     1224.90     35.01 o 
  -5  -5  11     1103.75     1165.30     32.46 o 
  -4  -5  11      828.01      895.42     26.88 o 
  -3  -5  11     1477.46     1405.96     50.47 o 
  -2  -5  11      460.50      477.93     35.47 o 
  -1  -5  11     2761.11     2799.84     51.12 o 
   0  -5  11      384.48      369.93     28.09 o 
   1  -5  11     3277.38     3160.67     55.55 o 
   2  -5  11      847.41      801.44     41.42 o 
   3  -5  11     5923.88     5767.61    122.84 o 
   4  -5  11      398.51      418.71     18.10 o 
   5  -5  11     1281.85     1229.33     32.79 o 
   6  -5  11     1414.95     1402.52     36.52 o 
   7  -5  11      275.22      259.14     30.47 o 
   8  -5  11     1615.08     1763.83     61.89 o 
  -8  -4  11      237.37      262.34     28.09 o 
  -7  -4  11     1212.92     1224.69     36.69 o 
  -6  -4  11     1849.75     1917.45     51.42 o 
  -5  -4  11      293.16      304.00     18.09 o 
  -4  -4  11     1555.52     1629.43     52.37 o 
  -3  -4  11      367.02      383.91     15.99 o 
  -2  -4  11     2278.39     2323.84     44.59 o 
  -1  -4  11     3481.93     3439.86     57.99 o 
   0  -4  11     8728.04     8581.15    115.95 o 
   1  -4  11     1588.60     1583.97     34.83 o 
   2  -4  11     5503.87     5552.04     82.81 o 
   3  -4  11      902.86      884.00     25.42 o 
   4  -4  11     1965.58     1938.36     41.07 o 
   5  -4  11     3618.37     3394.22     60.60 o 
   6  -4  11        2.97        6.50      4.87 o 
   7  -4  11     1794.42     1801.23     43.09 o 
   8  -4  11       88.92       93.30     11.73 o 
  -8  -3  11      571.05      618.47     38.09 o 
  -7  -3  11     2164.91     2198.25     51.16 o 
  -6  -3  11       47.98       51.64      9.07 o 
  -5  -3  11     2086.12     2136.93     64.28 o 
  -4  -3  11        1.47        7.38      4.71 o 
  -3  -3  11     3341.21     3356.91     77.13 o 
  -2  -3  11      132.11      132.60     10.07 o 
  -1  -3  11     2583.94     2516.56     46.08 o 
   0  -3  11      627.57      641.58     20.17 o 
   1  -3  11      720.12      713.87     21.51 o 
   2  -3  11     2321.86     2336.30     44.25 o 
   3  -3  11     1600.69     1540.03     34.50 o 
   4  -3  11     5636.77     5325.47     80.63 o 
   5  -3  11       49.40       41.17     17.14 o 
   6  -3  11     1925.23     1825.65     40.74 o 
   7  -3  11      368.95      393.83     38.80 o 
   8  -3  11      331.60      301.82     22.14 o 
  -8  -2  11      944.65      938.42     46.66 o 
  -7  -2  11        1.96        3.37      8.81 o 
  -6  -2  11     1008.11     1039.39     31.41 o 
  -5  -2  11      716.01      709.19     24.13 o 
  -4  -2  11     2821.53     2847.61     70.94 o 
  -3  -2  11       96.71      145.48     12.14 o 
  -2  -2  11     1137.37     1124.64     21.32 o 
  -1  -2  11     3687.46     3670.79     59.16 o 
   0  -2  11      146.98      156.25     10.23 o 
   1  -2  11     5172.91     5118.27     75.67 o 
   2  -2  11      393.94      344.76     23.09 o 
   3  -2  11     7001.59     6710.16    184.49 o 
   4  -2  11      176.56      165.35     11.45 o 
   5  -2  11      943.68      900.66     25.92 o 
   6  -2  11     4792.73     4413.99     91.89 o 
   7  -2  11       64.61       71.40      9.43 o 
   8  -2  11     1859.34     1847.82     43.43 o 
   9  -2  11      125.54      143.31     20.00 o 
  -8  -1  11      809.95      761.78     41.90 o 
  -7  -1  11     1924.88     1873.69     46.09 o 
  -6  -1  11     2018.64     2097.96     47.04 o 
  -5  -1  11      272.68      274.86     21.43 o 
  -4  -1  11     2546.54     2599.61     49.41 o 
  -3  -1  11        1.13       11.79      4.20 o 
  -2  -1  11     6751.01     6783.18     75.81 o 
  -1  -1  11      334.81      390.28     24.76 o 
   0  -1  11     6141.33     5807.02     82.61 o 
   1  -1  11      775.95      732.10     21.08 o 
   2  -1  11     1704.01     1607.05     33.59 o 
   3  -1  11     1378.70     1348.47     30.59 o 
   4  -1  11     1822.16     1742.49     36.34 o 
   5  -1  11     4256.35     4023.13     65.29 o 
   6  -1  11       20.08       17.00     15.24 o 
   7  -1  11     1545.73     1520.09     68.80 o 
   8  -1  11       12.23        8.36      5.62 o 
   9  -1  11     1703.45     1738.76     62.85 o 
  -7   0  11     1645.04     1638.96     42.54 o 
  -6   0  11       71.03       69.88      9.82 o 
  -5   0  11     1749.29     1757.02     40.05 o 
  -4   0  11        5.35       14.55      4.87 o 
  -3   0  11     5168.82     5097.78     77.02 o 
  -2   0  11     1016.30     1088.20     41.66 o 
  -1   0  11     4261.79     3958.33     61.14 o 
   0   0  11      921.49      886.51     22.91 o 
   1   0  11      827.31      787.25     21.56 o 
   2   0  11     7807.87     7535.87    101.97 o 
   3   0  11      855.45      828.84     22.68 o 
   4   0  11     4476.83     4248.92     66.30 o 
   5   0  11      238.29      230.71     12.40 o 
   6   0  11     1025.16      936.00     26.25 o 
   7   0  11      215.85      192.96     15.47 o 
   8   0  11       52.91       57.73      8.75 o 
   9   0  11      811.59      710.36     37.61 o 
  -7   1  11       70.91       58.34     12.86 o 
  -6   1  11     2370.49     2311.92     49.74 o 
  -5   1  11      851.03      855.41     26.49 o 
  -4   1  11     4185.88     4006.47     66.53 o 
  -3   1  11      263.33      262.32     12.54 o 
  -2   1  11      390.43      332.58     10.66 o 
  -1   1  11     4651.74     4639.84     54.48 o 
   0   1  11       23.39       35.22      5.55 o 
   1   1  11     2711.82     2600.80     45.31 o 
   2   1  11        5.86        5.98     10.71 o 
   3   1  11     2321.11     2264.60     42.02 o 
   4   1  11     2149.68     2077.29     44.52 o 
   5   1  11     1164.64     1047.19     27.09 o 
   6   1  11     4164.92     3978.65     76.18 o 
   7   1  11       78.70       72.52      8.75 o 
   8   1  11     1321.44     1278.57     33.25 o 
   9   1  11      187.63      161.40     20.47 o 
  -7   2  11      727.03      729.53     28.09 o 
  -6   2  11      842.83      820.73     27.40 o 
  -5   2  11      158.71      129.47     11.58 o 
  -4   2  11     1541.67     1502.04     34.84 o 
  -3   2  11        3.52       13.09      4.38 o 
  -2   2  11     8296.79     8160.90     87.86 o 
  -1   2  11       15.23       11.76      3.11 o 
   0   2  11     5173.67     5029.95     73.01 o 
   1   2  11     1322.18     1285.58     28.52 o 
   2   2  11     2233.79     2198.35     40.48 o 
   3   2  11     4568.68     4331.04     66.44 o 
   4   2  11     2404.09     2351.46     46.42 o 
   5   2  11    11233.99    10498.16    136.51 o 
   6   2  11      181.48      167.15     11.27 o 
   7   2  11     2123.79     1996.68     41.55 o 
   8   2  11        4.57       -3.57      4.05 o 
   9   2  11     1396.12     1331.21     51.90 o 
  10   2  11       62.28       44.75     10.95 o 
  -7   3  11     1047.68     1027.76     44.04 o 
  -6   3  11        5.92        8.99      5.71 o 
  -5   3  11     3812.24     3720.83     65.79 o 
  -4   3  11       24.42       28.39      6.03 o 
  -3   3  11     5550.57     5436.49     81.22 o 
  -2   3  11      777.31      826.95     17.50 o 
  -1   3  11     2520.80     2599.63     35.62 o 
   0   3  11     1244.40     1247.12     35.17 o 
   1   3  11      547.29      554.94     17.47 o 
   2   3  11     6109.54     5983.20     84.29 o 
   3   3  11      129.93      121.54     12.14 o 
   4   3  11      902.62      897.01     23.90 o 
   5   3  11      205.88      223.97     23.33 o 
   6   3  11     1807.23     1742.58     37.03 o 
   7   3  11      677.87      644.42     21.54 o 
   8   3  11      629.26      595.01     21.70 o 
   9   3  11      546.62      569.43     32.85 o 
  10   3  11      313.95      347.09     25.71 o 
  -7   4  11       15.04       18.64      6.51 o 
  -6   4  11     1450.86     1408.43     37.37 o 
  -5   4  11      410.86      414.03     18.68 o 
  -4   4  11      882.21      883.65     47.61 o 
  -3   4  11     2308.04     2429.48     45.91 o 
  -2   4  11      190.07      190.41      8.41 o 
  -1   4  11     1127.60     1169.02     21.22 o 
   0   4  11       58.15       47.61      6.03 o 
   1   4  11     2497.60     2599.12     45.05 o 
   2   4  11     1170.58     1114.99     26.39 o 
   3   4  11     1763.78     1756.75     48.56 o 
   4   4  11     4008.36     3931.10    108.55 o 
   5   4  11     1641.98     1587.54     34.33 o 
   6   4  11     1996.65     1949.36     39.88 o 
   7   4  11      159.88      145.00     11.11 o 
   8   4  11     2046.02     2021.63     56.18 o 
   9   4  11       73.28       65.29     11.19 o 
  10   4  11     1030.21     1065.06     46.66 o 
  -6   5  11      492.17      455.76     20.69 o 
  -5   5  11      378.96      356.01     25.23 o 
  -4   5  11     2099.94     2089.73     66.66 o 
  -3   5  11      157.81      147.69     12.38 o 
  -2   5  11     5416.12     5589.41     65.39 o 
  -1   5  11      205.90      221.53     11.24 o 
   0   5  11      850.97      856.57     17.71 o 
   1   5  11     1416.24     1375.46     29.94 o 
   2   5  11     1296.99     1347.87     42.85 o 
   3   5  11     7002.17     6832.27     94.77 o 
   4   5  11       12.05       18.23      4.54 o 
   5   5  11     5547.46     5466.25     80.97 o 
   6   5  11      352.02      339.78     15.14 o 
   7   5  11     1500.84     1497.81     34.83 o 
   8   5  11        3.70        8.60     13.09 o 
   9   5  11     1297.29     1318.94     34.50 o 
  10   5  11      246.71      277.57     22.38 o 
  -6   6  11       87.41       99.01     11.65 o 
  -5   6  11     2761.24     2749.14     54.64 o 
  -4   6  11       68.56       70.64     11.43 o 
  -3   6  11     4780.89     4811.31     88.79 o 
  -2   6  11      793.20      862.24     33.80 o 
  -1   6  11     1396.90     1448.29     25.27 o 
   0   6  11      442.82      463.30     12.90 o 
   1   6  11     2244.00     2248.65     32.96 o 
   2   6  11     3455.72     3575.31     57.40 o 
   3   6  11        9.50        8.47      7.86 o 
   4   6  11     4375.04     4369.54     67.84 o 
   5   6  11       39.93       42.68      7.86 o 
   6   6  11     2296.53     2267.67     44.27 o 
   7   6  11      489.66      513.84     19.18 o 
   8   6  11     1125.02     1133.54     30.63 o 
   9   6  11     1057.40     1089.10     31.29 o 
  10   6  11      128.06       95.22     15.24 o 
  -5   7  11       19.70       22.38     10.47 o 
  -4   7  11      756.00      743.71     24.32 o 
  -3   7  11     1282.51     1296.84     32.12 o 
  -2   7  11     1054.09     1036.17     26.91 o 
  -1   7  11     2110.20     2165.59     33.42 o 
   0   7  11      429.36      463.12     13.38 o 
   1   7  11     3294.68     3395.78     59.96 o 
   2   7  11      287.01      257.01     12.44 o 
   3   7  11     1350.36     1358.17     30.74 o 
   4   7  11     3537.35     3624.67     59.74 o 
   5   7  11     1399.15     1413.25     32.64 o 
   6   7  11     1866.02     1918.64     40.06 o 
   7   7  11      308.73      301.23     14.77 o 
   8   7  11     1830.99     1844.27     40.90 o 
   9   7  11       12.39       35.71     11.90 o 
  -5   8  11      286.33      285.67     26.19 o 
  -4   8  11     2544.24     2534.82     75.70 o 
  -3   8  11        0.47        5.24      6.19 o 
  -2   8  11     3425.73     3527.51     89.03 o 
  -1   8  11      145.78      128.91     14.05 o 
   0   8  11     2087.16     2062.49     40.90 o 
   1   8  11     1515.59     1565.65     33.80 o 
   2   8  11     3530.72     3732.90    114.27 o 
   3   8  11     4194.58     4492.59    100.94 o 
   4   8  11      226.76      249.01     19.04 o 
   5   8  11     2034.65     2104.89     61.89 o 
   6   8  11      323.87      280.91     21.43 o 
   7   8  11     2351.11     2422.93     69.04 o 
   8   8  11        3.48       10.00      9.05 o 
   9   8  11     1073.09     1126.48     45.71 o 
  -4   9  11      101.31      108.55     18.09 o 
  -2   9  11      915.05      928.89     40.47 o 
  -1   9  11      321.41      332.80     15.29 o 
   0   9  11     1438.92     1543.61     35.01 o 
   1   9  11     1201.14     1223.74     30.29 o 
   2   9  11     4482.41     4441.25    103.79 o 
   3   9  11       45.22       50.47     10.95 o 
   4   9  11     2787.36     2753.35     74.27 o 
   5   9  11        1.40       13.81      7.62 o 
   6   9  11      789.87      834.62     37.14 o 
   7   9  11      110.15       96.17     15.24 o 
   8   9  11     1126.14     1209.80     47.14 o 
   9   9  11      245.95      288.52     23.81 o 
  -4  10  11      512.80      542.77     33.80 o 
  -3  10  11     2065.92     2185.83     72.37 o 
  -2  10  11      454.91      477.54     30.47 o 
  -1  10  11     2613.91     2774.57     53.41 o 
   0  10  11      257.66      291.84     14.98 o 
   1  10  11     1412.78     1453.94     70.23 o 
   2  10  11       53.46       64.34      8.34 o 
   3  10  11      607.24      627.35     21.51 o 
   4  10  11     1256.58     1252.65     47.14 o 
   5  10  11      468.80      481.82     28.57 o 
   6  10  11      427.12      410.41     26.66 o 
   7  10  11      296.02      275.19     22.85 o 
   8  10  11      966.96     1017.93     44.28 o 
   9  10  11        7.72       18.09      7.62 o 
  -3  11  11       12.70       17.14     11.90 o 
  -2  11  11     1604.23     1701.15     62.37 o 
  -1  11  11      444.31      471.39     20.60 o 
   0  11  11     1207.92     1184.22     32.46 o 
   1  11  11      896.70      969.33     28.45 o 
   2  11  11     1341.20     1396.48     35.01 o 
   3  11  11     2866.67     3047.89     57.18 o 
   4  11  11      388.87      434.69     27.61 o 
   5  11  11     1152.39     1157.90     46.66 o 
   6  11  11       41.68       18.09      9.05 o 
   7  11  11     2076.61     2256.29     70.46 o 
   8  11  11        7.34        4.76      6.67 o 
  -2  12  11      428.19      498.96     34.28 o 
  -1  12  11     1233.99     1306.65     36.58 o 
   0  12  11     1627.07     1715.06     41.89 o 
   1  12  11     1780.13     1824.05     43.09 o 
   2  12  11     1207.35     1261.67     34.51 o 
   3  12  11      140.77      129.58     20.95 o 
   4  12  11     1363.08     1436.43     53.80 o 
   5  12  11        8.68       11.43      8.09 o 
   6  12  11      762.04      850.33     41.42 o 
   7  12  11       70.25       90.94     15.71 o 
   0  13  11       65.86       63.84     10.94 o 
   1  13  11      895.85      909.89     34.99 o 
   2  13  11       77.89       74.90     11.24 o 
   3  13  11      390.45      378.99     19.53 o 
   4  13  11       85.14       70.46     15.24 o 
   5  13  11      339.25      338.99     25.71 o 
   1  14  11      423.01      418.50     31.42 o 
   2  14  11      492.51      475.16     32.38 o 
   3  14  11      453.95      476.59     32.85 o 
  -2 -12  12     1131.80     1166.95     48.09 o 
  -2 -11  12     1353.72     1508.80     59.51 o 
  -1 -11  12     1102.42     1164.57     52.85 o 
   0 -11  12     1068.51     1163.14     53.32 o 
   1 -11  12      236.42      232.34     27.14 o 
   2 -11  12      992.12     1062.68     52.85 o 
  -2 -10  12       26.53       31.90     14.28 o 
  -1 -10  12     2208.19     2310.09     73.80 o 
   0 -10  12      511.72      605.61     36.66 o 
   1 -10  12     1539.51     1576.40     60.47 o 
   2 -10  12      859.23      886.04     45.23 o 
   3 -10  12      421.26      455.64     32.85 o 
  -2  -9  12     2447.31     2633.18     58.80 o 
  -1  -9  12     1330.17     1433.10     36.99 o 
   0  -9  12     2381.94     2494.37     51.79 o 
   1  -9  12     1505.43     1620.52     39.81 o 
   2  -9  12      549.32      551.64     37.37 o 
   3  -9  12      695.41      739.40     39.52 o 
   4  -9  12       62.55       61.42     15.71 o 
   5  -9  12     1686.54     1823.98     68.08 o 
  -6  -8  12        0.83       21.43      9.52 o 
  -5  -8  12      600.27      557.53     33.80 o 
  -4  -8  12      707.16      760.83     37.61 o 
  -3  -8  12     1854.22     1994.91     63.80 o 
  -2  -8  12     1267.90     1315.46     42.61 o 
  -1  -8  12     1368.08     1467.22     36.69 o 
   0  -8  12     1584.40     1626.52     39.21 o 
   1  -8  12       71.24       81.64      9.82 o 
   2  -8  12     1313.07     1336.32     51.18 o 
   3  -8  12       23.49       22.71      6.25 o 
   4  -8  12     1049.57     1059.55     32.38 o 
   5  -8  12      113.94      114.23     12.80 o 
   6  -8  12      434.02      531.09     32.14 o 
  -6  -7  12      890.92      911.28     44.75 o 
  -5  -7  12     1226.74     1323.59     52.37 o 
  -4  -7  12      424.49      467.07     29.04 o 
  -3  -7  12     1248.67     1295.97     49.52 o 
  -2  -7  12      117.83      124.39     11.27 o 
  -1  -7  12      769.13      801.01     25.92 o 
   0  -7  12      545.18      557.71     21.38 o 
   1  -7  12     1779.33     1766.13     41.18 o 
   2  -7  12      393.06      389.91     17.95 o 
   3  -7  12      525.89      527.21     21.33 o 
   4  -7  12      217.77      218.38     15.10 o 
   5  -7  12      306.38      304.95     38.57 o 
   6  -7  12     1130.73     1154.97     67.37 o 
   7  -7  12       99.80       92.91     12.32 o 
  -6  -6  12     1288.64     1416.91     57.13 o 
  -5  -6  12       43.20       47.61     11.43 o 
  -4  -6  12     1621.62     1742.09     60.47 o 
  -3  -6  12      383.08      425.64     27.14 o 
  -2  -6  12     4098.28     4271.21     71.13 o 
  -1  -6  12     1343.71     1366.30     34.14 o 
   0  -6  12     3544.21     3479.74     61.44 o 
   1  -6  12      848.18      840.93     26.25 o 
   2  -6  12      338.98      353.01     16.82 o 
   3  -6  12     1646.29     1535.86     70.94 o 
   4  -6  12       81.27       81.45     10.08 o 
   5  -6  12     2066.80     2080.17     46.94 o 
   6  -6  12        0.95        5.11      4.83 o 
   7  -6  12      925.96      990.68     32.97 o 
   8  -6  12       31.36        2.38     20.95 o 
  -6  -5  12      313.09      309.47     27.14 o 
  -5  -5  12     1883.61     1922.06     65.70 o 
  -4  -5  12      766.27      759.87     38.09 o 
  -3  -5  12     3551.70     3583.21     93.32 o 
  -2  -5  12     1395.97     1436.89     34.50 o 
  -1  -5  12      400.15      379.01     16.64 o 
   0  -5  12     2055.70     2020.27     42.40 o 
   1  -5  12      671.84      675.32     22.89 o 
   2  -5  12     1994.28     1870.76     41.07 o 
   3  -5  12        9.89       13.74      5.02 o 
   4  -5  12     1202.50     1180.16     44.75 o 
   5  -5  12       25.03       36.59      7.41 o 
   6  -5  12      483.88      485.67     21.36 o 
   7  -5  12      358.13      382.05     20.12 o 
   8  -5  12      167.06      171.88     23.33 o 
  -7  -4  12      669.12      674.21     27.42 o 
  -6  -4  12      948.68      928.86     30.95 o 
  -5  -4  12      783.45      876.47     46.66 o 
  -4  -4  12      818.08      777.01     38.57 o 
  -3  -4  12      879.12      897.95     40.47 o 
  -2  -4  12      120.93      119.66     10.71 o 
  -1  -4  12     2772.31     2831.05     52.25 o 
   0  -4  12       40.40       41.85     10.71 o 
   1  -4  12     4055.60     3896.50     74.99 o 
   2  -4  12      221.02      243.33     13.47 o 
   3  -4  12     2801.23     2672.89     51.34 o 
   4  -4  12      807.59      746.96     24.57 o 
   5  -4  12      176.40      163.84     12.74 o 
   6  -4  12     1785.28     1708.05     41.24 o 
   7  -4  12       20.95        8.29      5.69 o 
   8  -4  12     1634.60     1706.58     58.56 o 
  -7  -3  12      787.35      815.70     30.12 o 
  -6  -3  12      879.58      920.49     30.59 o 
  -5  -3  12        2.72       11.19      5.72 o 
  -4  -3  12     2259.20     2098.22     67.61 o 
  -3  -3  12       20.42       50.94     12.38 o 
  -2  -3  12     2798.66     2772.59     51.18 o 
  -1  -3  12     2472.52     2389.78     45.80 o 
   0  -3  12     1177.96     1140.02     29.05 o 
   1  -3  12     2439.49     2431.75     46.40 o 
   2  -3  12     1643.30     1583.69     35.67 o 
   3  -3  12     4521.68     4361.99     89.51 o 
   4  -3  12      283.69      263.53     14.14 o 
   5  -3  12     2923.21     2834.21     53.87 o 
   6  -3  12       76.59       78.23      9.75 o 
   7  -3  12     2884.06     2793.91     56.42 o 
   8  -3  12       18.62       21.45      7.55 o 
  -7  -2  12      790.10      796.68     29.39 o 
  -6  -2  12      588.11      588.40     25.95 o 
  -5  -2  12     2375.44     2388.90     50.38 o 
  -4  -2  12      690.08      720.59     23.86 o 
  -3  -2  12     5653.01     5436.71    124.27 o 
  -2  -2  12      832.47      817.88     23.77 o 
  -1  -2  12      430.68      448.67     17.22 o 
   0  -2  12     3256.82     3172.77    141.17 o 
   1  -2  12      354.22      375.20     15.93 o 
   2  -2  12     5873.16     5578.51     83.26 o 
   3  -2  12       26.99       26.42      6.22 o 
   4  -2  12     3006.61     2808.47     51.99 o 
   5  -2  12      174.94      157.71     11.92 o 
   6  -2  12      371.77      323.15     16.16 o 
   7  -2  12     1050.32      996.17     29.96 o 
   8  -2  12       37.43       42.33      8.73 o 
  -7  -1  12      134.85      125.00     13.97 o 
  -6  -1  12     2268.24     2214.07     49.85 o 
  -5  -1  12      643.94      685.28     24.40 o 
  -4  -1  12      769.13      766.71     24.40 o 
  -3  -1  12     2072.99     1983.96     63.32 o 
  -2  -1  12      267.78      251.77     12.92 o 
  -1  -1  12     4704.54     4714.48     72.19 o 
   0  -1  12      538.41      469.51     17.14 o 
   1  -1  12     1494.53     1538.54     33.68 o 
   2  -1  12     3006.57     2961.86     52.13 o 
   3  -1  12      527.45      551.55     19.30 o 
   4  -1  12     1672.70     1628.18     36.32 o 
   5  -1  12      149.58      151.34     11.43 o 
   6  -1  12     1540.40     1496.86     36.02 o 
   7  -1  12       20.43       12.86      5.46 o 
   8  -1  12     2151.85     2100.06     47.26 o 
   9  -1  12       27.80       23.81     10.47 o 
  -7   0  12      420.56      415.12     45.47 o 
  -6   0  12     1561.14     1534.66     40.10 o 
  -5   0  12       20.46       11.75      5.88 o 
  -4   0  12     2504.82     2473.42     48.67 o 
  -3   0  12      279.88      280.78     15.00 o 
  -2   0  12     1567.97     1572.20     33.85 o 
  -1   0  12     4154.31     3970.26    121.88 o 
   0   0  12      786.48      834.40     23.25 o 
   1   0  12     1993.65     1942.06     75.70 o 
   2   0  12     1906.32     1820.94     37.45 o 
   3   0  12     6499.23     6257.54     90.36 o 
   4   0  12        2.10        5.49      3.86 o 
   5   0  12     1586.07     1482.21     38.09 o 
   6   0  12        5.13        6.93      5.71 o 
   7   0  12     1620.53     1626.27     38.70 o 
   8   0  12      260.11      260.42     28.09 o 
   9   0  12     1047.60      976.98     45.71 o 
  -7   1  12     1362.75     1298.83     52.37 o 
  -6   1  12      160.13      159.24     13.90 o 
  -5   1  12     2906.45     2929.52     56.90 o 
  -4   1  12      151.63      147.09     11.66 o 
  -3   1  12     3300.56     3342.32     57.41 o 
  -2   1  12     2240.71     2225.14     41.94 o 
  -1   1  12      141.16      178.96     14.05 o 
   0   1  12     1736.63     1705.50     35.25 o 
   1   1  12       18.00       28.14      5.39 o 
   2   1  12     5825.56     5606.80     81.89 o 
   3   1  12       37.82       36.24      6.06 o 
   4   1  12     3289.01     3030.06     53.32 o 
   5   1  12      407.77      396.08     16.66 o 
   6   1  12      553.09      517.04     19.85 o 
   7   1  12       81.57       80.67     18.81 o 
   8   1  12     1160.28     1143.40     32.09 o 
   9   1  12     1782.71     1735.90     61.89 o 
  -7   2  12      124.18      138.55     20.00 o 
  -6   2  12     1148.35     1174.07     34.45 o 
  -5   2  12      813.24      797.39     26.23 o 
  -4   2  12      883.18      919.14     46.18 o 
  -3   2  12      686.52      717.22     22.19 o 
  -2   2  12        9.57       21.58      3.85 o 
  -1   2  12     2753.66     2871.45     82.84 o 
   0   2  12       17.13       27.98      5.36 o 
   1   2  12     2243.91     2237.71     41.98 o 
   2   2  12       13.34       10.21      3.77 o 
   3   2  12     2634.38     2659.80     70.23 o 
   4   2  12      407.92      393.32     16.33 o 
   5   2  12      385.60      353.27     15.65 o 
   6   2  12     3649.00     3441.55     59.90 o 
   7   2  12      645.79      592.18     21.36 o 
   8   2  12     2056.12     2017.36     44.56 o 
   9   2  12        0.97       -3.03      5.49 o 
  -6   3  12      897.19      947.13     46.18 o 
  -5   3  12       79.62       68.37      9.56 o 
  -4   3  12     2569.52     2517.80     49.70 o 
  -3   3  12       12.12       15.78      4.80 o 
  -2   3  12     3236.93     3245.60     54.77 o 
  -1   3  12      996.67      999.78     25.48 o 
   0   3  12     1383.82     1350.75     30.44 o 
   1   3  12     3649.07     3637.84     64.99 o 
   2   3  12     1397.35     1346.15     30.89 o 
   3   3  12     6913.01     6812.11    238.29 o 
   4   3  12      335.25      327.57     14.81 o 
   5   3  12     4148.28     3795.06     62.93 o 
   6   3  12      147.27      147.11     11.61 o 
   7   3  12     2070.43     1974.27     42.40 o 
   8   3  12      571.77      572.88     22.19 o 
   9   3  12     2721.06     2717.61     54.98 o 
  -6   4  12        9.13        5.97      7.62 o 
  -5   4  12     3006.92     3051.68     75.23 o 
  -4   4  12      637.67      617.82     22.03 o 
  -3   4  12     1120.88     1117.22     29.00 o 
  -2   4  12     3313.49     3342.31     56.56 o 
  -1   4  12     1282.83     1362.90     25.09 o 
   0   4  12     2531.28     2623.34     46.47 o 
   1   4  12      182.40      198.39     11.39 o 
   2   4  12     8052.22     7884.03    107.19 o 
   3   4  12       38.52       56.01     22.14 o 
   4   4  12     3440.76     3433.12     61.18 o 
   5   4  12       50.48       58.22      8.33 o 
   6   4  12     2258.85     2173.07     43.93 o 
   7   4  12      491.04      482.26     19.36 o 
   8   4  12     1364.65     1324.92     74.51 o 
   9   4  12     1418.67     1380.31     36.50 o 
  -6   5  12     1209.47     1229.31     35.52 o 
  -5   5  12      611.45      586.17     25.23 o 
  -4   5  12      524.42      519.34     25.95 o 
  -3   5  12     2562.03     2565.03     85.94 o 
  -2   5  12        1.69        4.37      3.66 o 
  -1   5  12     3577.19     3596.11     64.42 o 
   0   5  12        8.76       13.01      4.54 o 
   1   5  12     3658.54     3600.49     58.71 o 
   2   5  12     1286.02     1283.75     29.96 o 
   3   5  12     1713.42     1757.03     45.71 o 
   4   5  12     3132.93     3140.66     54.87 o 
   5   5  12      962.83      996.01     36.66 o 
   6   5  12     2701.95     2623.22     49.99 o 
   7   5  12      151.57      126.80     11.27 o 
   8   5  12     1157.26     1080.57     30.63 o 
   9   5  12      122.34      110.94     12.12 o 
  -5   6  12       16.28       15.47      6.73 o 
  -4   6  12     1974.72     1970.86     43.59 o 
  -3   6  12        9.85       15.53      7.38 o 
  -2   6  12     3030.91     3104.43     54.70 o 
  -1   6  12      476.87      458.74     16.79 o 
   0   6  12      411.17      431.64     16.33 o 
   1   6  12     2806.33     2976.88     51.67 o 
   2   6  12      524.00      562.00     28.80 o 
   3   6  12     4950.26     4968.74     75.58 o 
   4   6  12        6.37        7.60      9.28 o 
   5   6  12     5333.57     5183.67     79.79 o 
   6   6  12       52.56       42.74      7.38 o 
   7   6  12     2247.37     2175.51     54.75 o 
   8   6  12      832.63      864.69     27.26 o 
   9   6  12     1614.24     1632.72     40.40 o 
  10   6  12      957.96      940.80     41.90 o 
  -5   7  12     1503.76     1626.40     59.51 o 
  -4   7  12      425.85      460.40     29.04 o 
  -3   7  12      515.67      484.68     27.61 o 
  -2   7  12     2181.44     2213.53     43.93 o 
  -1   7  12     1316.11     1349.66     25.47 o 
   0   7  12     4530.11     4637.16     64.56 o 
   1   7  12      613.50      649.28     20.53 o 
   2   7  12     4200.78     4284.36     67.49 o 
   3   7  12       12.94       28.80     19.76 o 
   4   7  12     1960.09     2023.47     57.61 o 
   5   7  12      276.10      293.19     14.46 o 
   6   7  12     2941.78     2897.55     54.03 o 
   7   7  12      919.97      917.69     27.24 o 
   8   7  12      547.30      615.61     32.85 o 
   9   7  12      540.45      532.29     31.42 o 
  -4   8  12      372.72      337.56     25.71 o 
  -3   8  12     1670.37     1648.77     56.66 o 
  -2   8  12      445.01      449.45     26.66 o 
  -1   8  12      643.55      651.78     21.20 o 
   0   8  12       68.87       86.63      8.92 o 
   1   8  12     1523.22     1557.84     49.99 o 
   2   8  12     1215.55     1266.46     45.23 o 
   3   8  12      102.31      129.03     15.24 o 
   4   8  12      721.96      757.49     34.76 o 
   5   8  12     1194.89     1225.99     45.71 o 
   6   8  12      848.27      824.15     37.14 o 
   7   8  12        3.86        3.33      7.62 o 
   8   8  12      931.76      949.84     41.42 o 
   9   8  12       75.94       84.27     15.71 o 
  -4   9  12     1332.91     1460.23     56.66 o 
  -3   9  12      296.83      272.34     23.33 o 
  -2   9  12     1216.31     1234.56     48.09 o 
  -1   9  12      264.61      261.14     14.31 o 
   0   9  12      286.18      284.54     14.52 o 
   1   9  12     1694.89     1728.76     54.75 o 
   2   9  12      197.05      184.26     18.57 o 
   3   9  12     2185.23     2083.46     62.85 o 
   4   9  12       30.85       20.47      9.05 o 
   5   9  12     1620.84     1700.19     56.66 o 
   6   9  12       71.28       92.84     15.24 o 
   7   9  12     1578.51     1601.64     56.18 o 
   8   9  12      507.66      505.15     30.95 o 
   9   9  12      367.20      414.22     28.57 o 
  -2  10  12     1160.23     1168.38     49.04 o 
  -1  10  12     1074.23     1135.33     31.62 o 
   0  10  12      907.93      941.01     28.11 o 
   1  10  12      525.37      568.94     21.04 o 
   2  10  12     1551.54     1583.55     54.28 o 
   3  10  12      158.19      126.65     17.14 o 
   4  10  12     1130.72     1167.42     46.66 o 
   5  10  12       29.56       36.18     10.47 o 
   6  10  12     2214.00     2323.42     70.94 o 
   7  10  12     1229.33     1156.95     47.61 o 
   8  10  12      362.18      393.27     27.61 o 
  -2  11  12      357.49      358.51     28.57 o 
  -1  11  12     1056.20     1109.34     48.09 o 
   0  11  12       43.89       69.39     10.08 o 
   1  11  12     2334.39     2353.48     49.49 o 
   2  11  12      158.94      186.16     19.52 o 
   3  11  12      513.12      524.20     30.95 o 
   4  11  12      815.08      867.95     40.95 o 
   5  11  12     1523.85     1550.22     56.18 o 
   6  11  12      914.50      927.94     42.85 o 
   7  11  12       87.29      111.89     17.14 o 
  -1  12  12      275.99      267.10     25.71 o 
   0  12  12      871.47      892.57     29.94 o 
   1  12  12      627.52      602.97     24.24 o 
   2  12  12      557.48      591.33     34.28 o 
   3  12  12     2182.66     2213.44     70.46 o 
   4  12  12       20.35       21.43     10.95 o 
   5  12  12     2178.13     2240.10     71.89 o 
   6  12  12      135.81      154.26     20.00 o 
   0  13  12     1670.03     1742.07     44.94 o 
   1  13  12       39.46       49.75     10.42 o 
   2  13  12     1889.81     2143.45     70.94 o 
   3  13  12      255.04      245.67     24.28 o 
  -2 -11  13      660.24      770.82     44.28 o 
  -1 -11  13     1253.69     1368.34     59.99 o 
  -2 -10  13     1708.42     1901.59     67.61 o 
  -1 -10  13      305.80      326.14     29.52 o 
   0 -10  13      995.06     1058.87     49.99 o 
   1 -10  13       19.20       10.95     12.86 o 
   2 -10  13     1019.62     1083.63     52.37 o 
  -2  -9  13       56.99       30.95     15.24 o 
  -1  -9  13     1290.98     1315.63     36.65 o 
   0  -9  13      287.41      293.67     17.35 o 
   1  -9  13      758.03      774.80     27.45 o 
   2  -9  13       87.36       62.37     17.14 o 
   3  -9  13      191.08      222.82     25.71 o 
   4  -9  13      624.32      580.38     37.14 o 
  -5  -8  13       77.92       70.46     15.71 o 
  -4  -8  13      655.49      730.83     39.04 o 
  -3  -8  13      359.81      389.46     27.14 o 
  -2  -8  13     1295.29     1364.28     36.86 o 
  -1  -8  13     1160.70     1196.95     55.94 o 
   0  -8  13      653.48      665.18     24.66 o 
   1  -8  13      949.62      949.61     45.94 o 
   2  -8  13      436.54      393.41     26.19 o 
   3  -8  13     2015.08     1974.37     46.52 o 
   4  -8  13       69.79       70.08     10.41 o 
   5  -8  13     2380.97     2575.54     57.00 o 
  -5  -7  13     1315.49     1414.05     57.13 o 
  -4  -7  13     1577.46     1672.58     60.94 o 
  -3  -7  13      750.82      702.74     37.14 o 
  -2  -7  13     3103.99     3301.90     61.88 o 
  -1  -7  13      581.49      571.58     22.39 o 
   0  -7  13     1371.18     1431.48     67.37 o 
   1  -7  13        8.08       11.26      4.83 o 
   2  -7  13     1280.32     1345.48     36.16 o 
   3  -7  13      533.50      507.77     21.76 o 
   4  -7  13     2208.85     2192.03     49.46 o 
   5  -7  13      826.08      823.42     29.39 o 
   6  -7  13      314.45      335.81     19.52 o 
  -6  -6  13     1277.50     1262.65     55.23 o 
  -5  -6  13     1066.51     1118.39     49.99 o 
  -4  -6  13      144.19      143.31     19.04 o 
  -3  -6  13     1841.86     1902.54     64.28 o 
  -2  -6  13        6.77        7.53      6.43 o 
  -1  -6  13     1734.55     1769.76     41.04 o 
   0  -6  13      378.02      383.73     18.17 o 
   1  -6  13     1532.70     1487.77     37.03 o 
   2  -6  13      545.73      545.56     23.33 o 
   3  -6  13       80.91       79.23     10.23 o 
   4  -6  13     2029.96     1959.68     45.59 o 
   5  -6  13      256.63      243.61     16.46 o 
   6  -6  13     3644.65     3646.30     70.19 o 
   7  -6  13      406.03      394.70     33.33 o 
  -6  -5  13     1683.89     1778.75     67.61 o 
  -5  -5  13      252.09      307.57     27.14 o 
  -4  -5  13     2025.67     2120.12     70.46 o 
  -3  -5  13     1189.06     1226.46     49.99 o 
  -2  -5  13     2450.31     2557.29     63.08 o 
  -1  -5  13     3270.81     3354.21     61.02 o 
   0  -5  13      553.44      557.39     21.54 o 
   1  -5  13     2202.17     2149.04     58.56 o 
   2  -5  13        6.55       11.03      4.87 o 
   3  -5  13     3208.67     3090.55     58.90 o 
   4  -5  13     1317.54     1232.52     34.51 o 
   5  -5  13     2751.34     2751.23     56.73 o 
   6  -5  13      541.79      530.54     23.54 o 
   7  -5  13      756.42      778.20     34.99 o 
  -6  -4  13      972.45     1034.59     49.99 o 
  -5  -4  13     1337.85     1362.15     56.18 o 
  -4  -4  13     1740.29     1774.94     63.80 o 
  -3  -4  13     1118.70     1235.51     50.47 o 
  -2  -4  13     1782.78     1884.51     41.74 o 
  -1  -4  13       45.95       51.05      8.81 o 
   0  -4  13     2189.99     2147.87     45.05 o 
   1  -4  13       76.76       77.16      9.43 o 
   2  -4  13     2870.44     2821.75     54.01 o 
   3  -4  13      251.68      226.92     14.28 o 
   4  -4  13     1790.98     1713.81     40.73 o 
   5  -4  13      889.67      864.38     28.28 o 
   6  -4  13      179.42      158.25     13.80 o 
   7  -4  13     1484.54     1500.12     40.74 o 
   8  -4  13      145.32      150.45     22.38 o 
  -6  -3  13      784.29      840.34     44.75 o 
  -5  -3  13     1569.07     1730.66     64.28 o 
  -4  -3  13      363.32      351.85     26.66 o 
  -3  -3  13     1870.31     1839.22     63.32 o 
  -2  -3  13       10.52        5.81      8.57 o 
  -1  -3  13     1804.24     1881.75     40.67 o 
   0  -3  13      939.87      895.90     26.30 o 
   1  -3  13     2466.86     2297.22     74.51 o 
   2  -3  13      791.00      751.36     24.21 o 
   3  -3  13      569.14      545.63     20.87 o 
   4  -3  13     1602.37     1548.75     41.18 o 
   5  -3  13        4.10       10.49      6.43 o 
   6  -3  13     1981.47     1844.17     62.85 o 
   7  -3  13       47.32       38.57      8.58 o 
   8  -3  13      622.06      612.67     26.09 o 
  -7  -2  13       63.20       79.99     20.47 o 
  -6  -2  13     1799.95     1781.61     67.13 o 
  -5  -2  13      562.53      596.09     36.18 o 
  -4  -2  13     1843.00     1845.88     64.75 o 
  -3  -2  13      973.79      929.85     42.85 o 
  -2  -2  13     3094.95     3095.62    121.41 o 
  -1  -2  13     1075.15     1138.88     29.62 o 
   0  -2  13      393.45      394.21     16.94 o 
   1  -2  13     1004.24      965.97     27.02 o 
   2  -2  13       81.49       87.18     20.47 o 
   3  -2  13     5175.30     4853.41     77.40 o 
   4  -2  13        2.38        3.33      4.04 o 
   5  -2  13     3023.50     2875.81     55.70 o 
   6  -2  13      355.38      359.31     17.67 o 
   7  -2  13     1463.84     1444.29     38.21 o 
   8  -2  13     1332.05     1399.57     39.22 o 
  -6  -1  13      620.71      689.73     93.56 o 
  -5  -1  13     1679.41     1628.78     61.89 o 
  -4  -1  13     1976.86     1933.96     66.18 o 
  -3  -1  13     1291.42     1322.64     51.90 o 
  -2  -1  13     2493.21     2411.98     72.37 o 
  -1  -1  13        2.40       28.48     13.33 o 
   0  -1  13     8196.18     8009.93    169.50 o 
   1  -1  13        1.77        7.01      4.20 o 
   2  -1  13     9133.74     8587.25    117.92 o 
   3  -1  13      347.10      296.99     14.80 o 
   4  -1  13     1248.26     1099.76     29.76 o 
   5  -1  13      446.35      426.45     18.35 o 
   6  -1  13      875.51      826.23     26.76 o 
   7  -1  13     2267.63     2157.97     47.95 o 
   8  -1  13      128.65      138.83     17.38 o 
  -6   0  13     1004.94      989.66     32.38 o 
  -5   0  13     2271.42     2430.51    216.39 o 
  -4   0  13      172.27      184.26     20.95 o 
  -3   0  13     2292.95     2216.30     69.51 o 
  -2   0  13      467.90      414.69     27.14 o 
  -1   0  13     2520.21     2397.92     50.71 o 
   0   0  13      186.82      192.35     25.47 o 
   1   0  13     3362.83     2991.27     63.56 o 
   2   0  13     1489.36     1417.47     33.54 o 
   3   0  13      372.48      337.96     15.78 o 
   4   0  13     2243.56     2121.54     43.89 o 
   5   0  13      174.27      176.35     15.24 o 
   6   0  13     1752.44     1620.83     38.54 o 
   7   0  13        3.86       11.96      5.69 o 
   8   0  13     1416.08     1379.14     63.56 o 
   9   0  13     1417.60     1722.09     60.94 o 
  -6   1  13     1609.15     1638.08    130.45 o 
  -5   1  13      255.92      296.94     32.61 o 
  -4   1  13     2385.69     2441.97     75.70 o 
  -3   1  13       78.70       64.75     12.86 o 
  -2   1  13     1137.04     1127.43     45.23 o 
  -1   1  13     2046.40     2023.92     51.18 o 
   0   1  13      373.52      324.28     22.14 o 
   1   1  13     3477.51     3284.92     56.56 o 
   2   1  13      402.72      385.10     22.85 o 
   3   1  13     9890.13     9170.27    216.87 o 
   4   1  13       33.61       30.38      6.22 o 
   5   1  13     2099.23     1958.12     42.20 o 
   6   1  13      924.53      865.29     36.66 o 
   7   1  13     2003.84     1841.80     42.56 o 
   8   1  13     2099.78     2018.65     46.27 o 
   9   1  13      402.01      409.68     20.37 o 
  -6   2  13      596.51      574.23     24.18 o 
  -5   2  13     1213.92     1169.28     45.94 o 
  -4   2  13     1110.17     1112.38     31.04 o 
  -3   2  13      854.17      800.34     38.57 o 
  -2   2  13     2317.49     2292.48     69.04 o 
  -1   2  13       14.42       16.78      5.00 o 
   0   2  13     5750.20     5576.30     82.72 o 
   1   2  13        0.83       -1.57      3.32 o 
   2   2  13     7230.19     6833.06    219.96 o 
   3   2  13       43.00       37.37     14.52 o 
   4   2  13     1067.58     1036.72     28.26 o 
   5   2  13      707.40      658.96     22.37 o 
   6   2  13      883.58      843.11     26.25 o 
   7   2  13     2872.04     2755.21     54.35 o 
   8   2  13       48.47       57.91     19.04 o 
   9   2  13     1393.78     1318.99     37.14 o 
  -6   3  13      377.32      414.76     20.37 o 
  -5   3  13     2105.49     2027.83     46.55 o 
  -4   3  13       14.32       19.61      6.22 o 
  -3   3  13     2644.48     2610.52     75.70 o 
  -2   3  13       23.71       22.38      8.57 o 
  -1   3  13     4016.44     3916.90     63.64 o 
   0   3  13       17.09       30.15      6.43 o 
   1   3  13     1957.49     1844.80     46.90 o 
   2   3  13     2636.80     2566.97     48.02 o 
   3   3  13      878.42      871.35     65.47 o 
   4   3  13     1055.73     1074.47     48.80 o 
   5   3  13       10.02       12.34      4.20 o 
   6   3  13     1046.19     1012.80     28.77 o 
   7   3  13      417.26      393.44     18.14 o 
   8   3  13      661.12      683.85     32.85 o 
   9   3  13     1423.60     1409.60     91.65 o 
  -6   4  13     1335.30     1336.44     52.85 o 
  -5   4  13      128.52      126.02     12.46 o 
  -4   4  13     1590.16     1602.68     38.80 o 
  -3   4  13      405.18      391.39     17.22 o 
  -2   4  13      356.57      338.04     23.33 o 
  -1   4  13     2677.89     2682.70     49.01 o 
   0   4  13      149.60      183.95     11.65 o 
   1   4  13     5623.95     5609.82     83.57 o 
   2   4  13       13.38       33.43     15.95 o 
   3   4  13     4153.20     3956.55     65.27 o 
   4   4  13      278.56      271.82     13.97 o 
   5   4  13      313.00      313.63     22.14 o 
   6   4  13      494.86      458.02     19.02 o 
   7   4  13      476.51      476.91     20.03 o 
   8   4  13     1721.99     1700.51     41.22 o 
   9   4  13      116.45      135.87     13.12 o 
  -5   5  13     1320.35     1333.86     36.66 o 
  -4   5  13     1589.54     1630.49     39.62 o 
  -3   5  13      219.42      255.65     14.50 o 
  -2   5  13     4044.64     4071.23     98.56 o 
  -1   5  13       66.39       71.82     10.00 o 
   0   5  13     3400.23     3473.67     81.18 o 
   1   5  13       61.04       61.39      7.91 o 
   2   5  13     4008.92     3995.62     65.29 o 
   3   5  13      613.63      555.99     20.01 o 
   4   5  13      683.78      748.45     23.57 o 
   5   5  13      685.83      685.09     23.06 o 
   6   5  13      996.36     1008.55     28.95 o 
   7   5  13      895.14      865.44     35.47 o 
   8   5  13        6.33        1.92      6.19 o 
   9   5  13      811.95      795.47     27.77 o 
  -5   6  13     1387.51     1476.76     38.88 o 
  -4   6  13      133.70      120.36     21.43 o 
  -3   6  13     1228.95     1307.66     41.42 o 
  -2   6  13       10.36        9.20      9.52 o 
  -1   6  13     2618.94     2724.30     49.55 o 
   0   6  13      172.57      170.46     11.61 o 
   1   6  13      985.77     1031.98     36.90 o 
   2   6  13     1090.99     1113.63     29.76 o 
   3   6  13     1185.73     1216.67     30.80 o 
   4   6  13     1252.04     1230.74     53.56 o 
   5   6  13      130.68      140.09     11.27 o 
   6   6  13     1126.31     1124.88     31.14 o 
   7   6  13        1.53       -4.34      4.34 o 
   8   6  13      980.00      980.11     30.13 o 
   9   6  13      250.64      266.27     16.49 o 
  -4   7  13      722.38      743.21     38.09 o 
  -3   7  13      198.98      185.68     19.52 o 
  -2   7  13     1435.63     1492.61     49.99 o 
  -1   7  13     1039.61     1156.10     67.13 o 
   0   7  13      333.06      331.40     15.15 o 
   1   7  13     2914.62     3123.86     55.04 o 
   2   7  13      461.05      492.51     18.66 o 
   3   7  13     1558.61     1709.75     40.71 o 
   4   7  13        2.23        3.90      3.96 o 
   5   7  13     1427.63     1369.35     72.61 o 
   6   7  13      755.86      794.08     25.90 o 
   7   7  13     1012.52     1064.11     44.28 o 
   8   7  13     1609.83     1661.63     58.09 o 
   9   7  13      707.05      776.54     38.57 o 
  -4   8  13     1000.70      978.88     44.28 o 
  -3   8  13       60.93       57.61     13.33 o 
  -2   8  13     1857.28     1865.88     59.51 o 
  -1   8  13      115.08      128.07     15.71 o 
   0   8  13     2951.22     3115.20     78.56 o 
   1   8  13      261.32      276.62     21.43 o 
   2   8  13     3362.35     3357.06     84.75 o 
   3   8  13      790.68      862.71     37.61 o 
   4   8  13     1910.66     1990.62     61.89 o 
   5   8  13     1874.82     1881.12     60.47 o 
   6   8  13     1844.77     1915.87     61.89 o 
   7   8  13     1376.81     1449.28     53.80 o 
   8   8  13       77.60       72.85     15.24 o 
  -3   9  13     1904.04     1992.05     66.18 o 
   0   9  13      408.74      400.89     25.71 o 
   1   9  13      629.34      679.89     33.80 o 
   2   9  13     1820.22     1913.97     60.47 o 
   3   9  13      399.17      433.74     27.61 o 
   4   9  13     1995.51     2147.74     66.66 o 
   5   9  13      179.56      214.25     20.95 o 
   6   9  13     1004.06     1006.02     43.80 o 
   7   9  13      541.13      565.62     32.85 o 
   8   9  13      505.62      540.39     32.38 o 
  -2  10  13      947.04      973.65     44.75 o 
   0  10  13      124.40      124.27     17.62 o 
   1  10  13     1887.45     2137.26     66.18 o 
   2  10  13       44.71       44.75     12.38 o 
   3  10  13     1092.73     1111.24     46.66 o 
   4  10  13      494.89      540.86     32.38 o 
   5  10  13     2515.14     2493.39     74.75 o 
   6  10  13     1001.07     1045.54     45.71 o 
   7  10  13      629.57      652.27     36.18 o 
  -2  11  13     1503.97     1575.45     60.47 o 
   0  11  13     2228.99     2431.02     72.85 o 
   1  11  13       87.88      110.46     17.62 o 
   2  11  13     1545.81     1676.39     59.51 o 
   3  11  13      991.74     1096.48     47.14 o 
   4  11  13     1222.51     1310.73     52.85 o 
   5  11  13     1076.38     1089.82     47.14 o 
   6  11  13      754.41      778.92     39.99 o 
   0  12  13      505.28      548.00     34.76 o 
   1  12  13      575.15      607.04     35.71 o 
   2  12  13      511.23      526.58     33.80 o 
   3  12  13      615.30      643.23     37.14 o 
   4  12  13      791.22      840.34     42.85 o 
  -1 -10  14     1345.42     1569.26     63.32 o 
   0 -10  14       63.24      113.31     23.81 o 
  -2  -9  14     1370.91     1449.76     57.61 o 
  -1  -9  14       43.07       43.80     16.19 o 
   0  -9  14     1308.80     1374.53     57.13 o 
   1  -9  14      475.17      504.20     35.71 o 
   2  -9  14     1802.31     1851.12     68.08 o 
  -4  -8  14      134.59      120.93     18.57 o 
  -3  -8  14      271.46      281.38     25.23 o 
  -2  -8  14      201.90      239.96     22.85 o 
  -1  -8  14      836.58      880.75     39.99 o 
   0  -8  14      453.14      470.40     22.10 o 
   1  -8  14      451.97      462.09     21.95 o 
   2  -8  14      497.80      552.10     27.14 o 
   3  -8  14       55.98       58.87     10.38 o 
   4  -8  14     1298.79     1385.14     39.66 o 
   5  -8  14       21.95        9.05      9.05 o 
  -4  -7  14      227.40      208.06     24.28 o 
  -3  -7  14      801.19      874.62     43.33 o 
  -2  -7  14     1077.37     1130.29     48.56 o 
  -1  -7  14     1478.37     1518.56     39.55 o 
   0  -7  14      104.57      105.79     11.78 o 
   1  -7  14     1330.87     1356.22     37.01 o 
   2  -7  14      269.92      282.66     17.22 o 
   3  -7  14     2380.38     2356.71     71.89 o 
   4  -7  14     1026.36     1044.68     33.31 o 
   5  -7  14     1234.88     1268.80     37.97 o 
  -5  -6  14      840.30      869.38     45.23 o 
  -4  -6  14      920.72     1015.07     48.09 o 
  -3  -6  14       91.85      103.32     17.62 o 
  -2  -6  14     1442.35     1508.32     57.13 o 
  -1  -6  14      194.19      194.77     14.64 o 
   0  -6  14     2928.35     2974.58     58.55 o 
   1  -6  14      327.47      340.04     18.14 o 
   2  -6  14     2059.68     2065.34     62.61 o 
   3  -6  14     1205.13     1190.34     34.50 o 
   4  -6  14      494.40      471.61     21.67 o 
   5  -6  14     1329.07     1330.33     38.37 o 
   6  -6  14      581.35      569.68     25.56 o 
  -5  -5  14      621.38      684.65     40.47 o 
  -4  -5  14       10.10        6.19      7.14 o 
  -3  -5  14     1493.42     1535.46     59.04 o 
  -2  -5  14      341.19      350.89     26.19 o 
  -1  -5  14     4236.48     4419.71     75.64 o 
   0  -5  14      326.30      317.11     17.17 o 
   1  -5  14     1363.71     1349.76     35.85 o 
   2  -5  14     1043.57      985.26     30.29 o 
   3  -5  14       33.87       35.27     11.19 o 
   4  -5  14     2037.68     1965.46     46.27 o 
   5  -5  14      216.88      224.40     16.64 o 
   6  -5  14     1125.52     1119.18     35.15 o 
  -5  -4  14      263.49      268.53     27.14 o 
  -4  -4  14      960.70      876.04     44.75 o 
  -3  -4  14      691.54      617.04     35.71 o 
  -2  -4  14      537.96      517.06     31.90 o 
  -1  -4  14      960.70      951.26     29.24 o 
   0  -4  14      200.21      208.39     14.43 o 
   1  -4  14     2533.08     2374.59     49.31 o 
   2  -4  14       58.67       54.54      8.75 o 
   3  -4  14     2630.22     2469.16     51.51 o 
   4  -4  14      746.88      738.69     26.26 o 
   5  -4  14      801.20      819.86     28.45 o 
   6  -4  14      666.62      610.48     25.22 o 
   7  -4  14     1603.98     1689.32     45.11 o 
  -5  -3  14      657.09      682.74     39.99 o 
  -4  -3  14      956.50      895.09     44.75 o 
  -3  -3  14      220.42      224.25     23.33 o 
  -2  -3  14     2384.92     2385.79     74.75 o 
  -1  -3  14       45.90       38.15      7.38 o 
   0  -3  14     3490.51     3364.77     64.51 o 
   1  -3  14        8.84        3.99      4.34 o 
   2  -3  14     2499.22     2331.05     48.27 o 
   3  -3  14     1175.47     1147.15     32.15 o 
   4  -3  14      858.81      817.46     29.28 o 
   5  -3  14     1809.49     1756.12     42.75 o 
   6  -3  14      460.68      471.14     21.71 o 
   7  -3  14     1144.95     1130.29     35.01 o 
   8  -3  14       35.21       10.00     16.66 o 
  -5  -2  14     1274.66     1368.34     58.09 o 
  -4  -2  14       72.37       70.94     14.76 o 
  -3  -2  14     3290.50     3316.11     93.79 o 
  -2  -2  14      137.20      128.07     18.09 o 
  -1  -2  14     3426.59     3410.01     61.08 o 
   0  -2  14      559.71      519.96     20.07 o 
   1  -2  14      257.04      274.87     14.77 o 
   2  -2  14      843.49      878.28     26.75 o 
   3  -2  14        7.07       25.66      6.37 o 
   4  -2  14     1965.89     1888.39     43.09 o 
   5  -2  14        5.94        5.82      4.92 o 
   6  -2  14     1427.42     1397.00     37.69 o 
   7  -2  14       98.14       66.60      9.93 o 
   8  -2  14      821.67      837.96     42.37 o 
  -5  -1  14      306.42      254.24     27.14 o 
  -4  -1  14     1242.55     1283.60     54.75 o 
  -3  -1  14      704.41      677.51     37.61 o 
  -2  -1  14      639.19      578.00     33.80 o 
  -1  -1  14     2049.45     2007.12     58.56 o 
   0  -1  14      172.87      166.22     12.12 o 
   1  -1  14     3490.62     3319.29     81.89 o 
   2  -1  14      191.58      173.37     12.59 o 
   3  -1  14     2272.28     2134.91     45.20 o 
   4  -1  14      662.50      620.96     22.68 o 
   5  -1  14     1003.12      901.16     28.27 o 
   6  -1  14     1398.77     1405.50     41.18 o 
   7  -1  14      263.66      258.79     17.00 o 
   8  -1  14     1944.49     1872.28     46.60 o 
  -5   0  14      571.39      564.19     36.18 o 
  -4   0  14     1844.49     1780.66     65.23 o 
  -3   0  14        5.79        6.67      8.09 o 
  -2   0  14     3845.42     3707.95     98.08 o 
  -1   0  14      352.68      367.71     16.58 o 
   0   0  14     5135.14     4852.39     89.03 o 
   1   0  14      237.23      245.91     13.56 o 
   2   0  14     2613.91     2545.57     49.51 o 
   3   0  14     2288.19     2159.51     45.20 o 
   4   0  14      231.16      230.11     13.97 o 
   5   0  14     1450.50     1415.81     36.16 o 
   6   0  14      411.89      417.22     19.53 o 
   7   0  14     2142.39     2050.11     47.12 o 
   8   0  14       43.67       43.20     10.24 o 
  -5   1  14     1702.02     1750.18     66.18 o 
  -4   1  14        1.94        3.81      7.62 o 
  -3   1  14     3058.37     3086.15     88.08 o 
  -2   1  14        5.86        7.14      7.14 o 
  -1   1  14      963.26      916.10     26.41 o 
   0   1  14      782.70      779.29     24.40 o 
   1   1  14      751.30      731.20     32.14 o 
   2   1  14     1481.03     1457.43     34.89 o 
   3   1  14      513.54      483.90     19.30 o 
   4   1  14     1752.09     1672.77     50.23 o 
   5   1  14        0.32        5.24      4.71 o 
   6   1  14     1781.86     1666.20     51.18 o 
   7   1  14      180.39      163.24     25.95 o 
   8   1  14      532.73      522.86     22.72 o 
   9   1  14      661.31      637.99     36.66 o 
  -5   2  14      348.54      313.76     28.57 o 
  -4   2  14     1355.47     1258.84     52.85 o 
  -3   2  14      307.98      277.57     24.76 o 
  -2   2  14      682.73      641.32     34.76 o 
  -1   2  14     2600.74     2544.80     53.56 o 
   0   2  14       58.10       49.37      7.52 o 
   1   2  14     2568.74     2522.51     48.59 o 
   2   2  14       51.42       32.04      6.37 o 
   3   2  14     1831.30     1832.33     40.48 o 
   4   2  14      198.67      190.89     13.29 o 
   5   2  14      806.40      756.28     29.52 o 
   6   2  14     1783.02     1697.85     56.18 o 
   7   2  14      358.99      320.96     17.34 o 
   8   2  14     2232.48     2167.42    100.70 o 
   9   2  14      285.20      268.53     24.28 o 
  -5   3  14      505.60      476.11     32.38 o 
  -4   3  14     1341.43     1334.54     54.28 o 
  -3   3  14      188.10      186.16     20.95 o 
  -2   3  14     2788.45     2862.38     81.89 o 
  -1   3  14       46.47       61.62     14.76 o 
   0   3  14     3893.45     3871.27     64.76 o 
   1   3  14      770.01      743.00     23.81 o 
   2   3  14     1721.43     1738.20     75.46 o 
   3   3  14     1784.66     1793.18     39.99 o 
   4   3  14      776.87      724.75     24.06 o 
   5   3  14     1714.71     1673.01     39.35 o 
   6   3  14      332.55      318.38     16.66 o 
   7   3  14     4032.21     3906.49     70.00 o 
   8   3  14       27.15       16.15      6.51 o 
   9   3  14     1391.42     1451.19     54.75 o 
  -5   4  14     2521.33     2461.02     78.08 o 
  -4   4  14       61.58       48.56     13.81 o 
  -3   4  14     3142.77     3318.50     90.94 o 
  -2   4  14      177.65      189.02     20.00 o 
  -1   4  14     3062.82     3134.99     56.06 o 
   0   4  14     1495.30     1484.67     34.89 o 
   1   4  14      833.45      827.85     25.14 o 
   2   4  14     4031.53     3974.50     66.62 o 
   3   4  14      410.26      420.31     18.17 o 
   4   4  14     1343.24     1321.97     33.65 o 
   5   4  14       30.38       27.90      6.56 o 
   6   4  14     1194.02     1155.67     32.49 o 
   7   4  14      835.14      786.25     26.93 o 
   8   4  14      248.70      222.42     15.63 o 
   9   4  14     1032.18     1115.53     47.14 o 
  -5   5  14       74.40       89.51     13.81 o 
  -4   5  14     2604.72     2653.84     79.99 o 
  -3   5  14      290.74      273.29     24.28 o 
  -2   5  14      213.64      227.11     21.90 o 
  -1   5  14     2554.47     2643.27     50.14 o 
   0   5  14       53.81       59.07     22.85 o 
   1   5  14     2601.46     2663.50     50.57 o 
   2   5  14       90.84       89.09      9.59 o 
   3   5  14     1174.53     1180.60     31.30 o 
   4   5  14     1004.19      983.38     28.45 o 
   5   5  14      648.40      616.96     22.56 o 
   6   5  14     2814.07     2628.14     53.18 o 
   7   5  14      787.32      754.21     26.76 o 
   8   5  14     2854.85     2706.46     55.88 o 
   9   5  14       60.72       46.04      7.92 o 
  -4   6  14     2161.78     2314.38     71.89 o 
  -3   6  14      114.13      116.17     17.14 o 
  -2   6  14     3070.75     3264.22     86.18 o 
  -1   6  14      121.30      118.08     15.71 o 
   0   6  14     2474.23     2640.99     50.42 o 
   1   6  14      553.49      548.71     25.47 o 
   2   6  14     2427.56     2392.57     47.79 o 
   3   6  14     1157.44     1178.24     31.30 o 
   4   6  14     1048.76     1017.26     29.12 o 
   5   6  14     1616.46     1588.21     38.55 o 
   6   6  14      587.92      611.69     27.85 o 
   7   6  14     2514.26     2478.38     52.35 o 
   8   6  14      104.57      111.51     12.44 o 
   0   7  14     1230.37     1297.40     45.71 o 
   1   7  14      849.48      893.66     37.61 o 
   2   7  14     1739.81     1782.56     56.66 o 
   3   7  14     1062.76     1151.71     44.75 o 
   4   7  14      943.66      912.71     39.99 o 
   5   7  14        0.37        0.48      6.67 o 
   6   7  14     1496.30     1446.90     53.32 o 
   7   7  14      537.29      537.05     32.38 o 
   8   7  14     1041.95     1084.58     46.66 o 
   0   8  14       42.13       44.28     12.38 o 
   1   8  14     1879.82     1885.88     59.04 o 
   2   8  14       12.62       17.14      9.52 o 
   3   8  14     1805.76     1868.26     60.47 o 
   4   8  14      220.89      238.53     21.90 o 
   5   8  14      824.76      862.24     39.99 o 
   6   8  14      821.40      823.67     39.52 o 
   7   8  14      274.47      291.38     25.23 o 
   0   9  14     1161.04     1168.38     46.18 o 
   1   9  14     1249.54     1341.21     49.99 o 
   2   9  14     1817.84     1929.20     62.37 o 
   3   9  14     1600.76     1615.92     57.13 o 
   4   9  14      975.88     1056.97     45.71 o 
   5   9  14     2151.94     2303.90     71.89 o 
   6   9  14      177.87      186.64     20.95 o 
   7   9  14     1452.40     1521.18     57.13 o 
   0  10  14     1390.03     1644.01     57.61 o 
   1  10  14      734.82      821.29     40.47 o 
   2  10  14      775.82      828.91     40.95 o 
   3  10  14      212.95      256.62     24.76 o 
   4  10  14     1226.27     1280.74     51.90 o 
   5  10  14        0.37        0.48     10.00 o 
   6  10  14     1213.24     1252.65     51.90 o 
   0  11  14       65.30       90.46     18.09 o 
   1  11  14      950.66     1080.77     47.14 o 
   2  11  14       38.91       36.18     12.86 o 
   3  11  14     1680.25     1859.21     65.23 o 
   4  11  14      293.93      320.90     27.61 o 
  -1  -9  15      849.95      917.94     47.61 o 
   0  -9  15      142.08      149.50     25.71 o 
  -3  -8  15       67.87       75.23     16.19 o 
  -2  -8  15     1982.32     2099.17     71.42 o 
  -1  -8  15      910.07     1000.39     33.31 o 
   0  -8  15     1149.00     1213.13     36.68 o 
   1  -8  15      753.19      751.58     29.00 o 
   2  -8  15      793.10      826.23     30.16 o 
   3  -8  15     1217.21     1291.21     52.85 o 
  -3  -7  15     1596.62     1673.53     63.32 o 
  -2  -7  15      399.02      412.31     29.52 o 
  -1  -7  15     1028.96     1129.66     35.18 o 
   0  -7  15     1107.30     1254.99     37.03 o 
   1  -7  15       77.25       91.90     12.01 o 
   2  -7  15     1136.71     1161.62     35.27 o 
   3  -7  15        0.61       -1.05     11.43 o 
   4  -7  15     1422.22     1343.11     54.28 o 
  -3  -6  15     1377.08     1458.80     59.51 o 
  -2  -6  15       58.58       60.47     13.33 o 
  -1  -6  15     3388.45     3420.55     66.10 o 
   0  -6  15      343.55      366.07     19.59 o 
   1  -6  15     1692.42     1706.28     58.32 o 
   2  -6  15      596.59      620.51     25.38 o 
   3  -6  15      819.71      837.94     38.80 o 
   4  -6  15      843.95      815.05     59.99 o 
   5  -6  15      404.95      400.41     29.04 o 
  -4  -5  15     1326.67     1453.57     60.47 o 
  -3  -5  15      235.42      353.27     28.09 o 
  -2  -5  15     2093.19     2344.37     76.65 o 
  -1  -5  15     1345.52     1523.65     39.87 o 
   0  -5  15     2184.72     2336.89     51.48 o 
   1  -5  15     1061.22     1086.60     33.16 o 
   2  -5  15     1215.74     1137.43     34.16 o 
   3  -5  15     1377.74     1341.49     37.85 o 
   4  -5  15       45.18       41.38      9.28 o 
   5  -5  15     1485.23     1495.55     41.57 o 
  -4  -4  15      803.63      902.23     46.66 o 
  -3  -4  15     1270.40     1325.02     56.18 o 
  -2  -4  15     1655.32     1747.80     64.28 o 
  -1  -4  15      815.06      841.73     28.43 o 
   0  -4  15     1763.68     1826.41     43.55 o 
   1  -4  15       73.20       70.09     10.23 o 
   2  -4  15     1561.26     1519.78     39.19 o 
   3  -4  15       29.93       36.24      8.20 o 
   4  -4  15     1736.41     1711.22     43.26 o 
   5  -4  15       14.10       16.83      6.63 o 
   6  -4  15      771.83      770.99     29.12 o 
  -4  -3  15       75.57      119.50     20.00 o 
  -3  -3  15     1120.25     1254.55     54.28 o 
  -2  -3  15        3.21        6.19      5.71 o 
  -1  -3  15     1449.10     1489.27     52.13 o 
   0  -3  15      296.71      351.08     42.61 o 
   1  -3  15      711.61      679.22     24.73 o 
   2  -3  15      235.51      227.05     15.14 o 
   3  -3  15     1562.33     1519.24     39.05 o 
   4  -3  15      884.70      850.88     28.77 o 
   5  -3  15      247.06      227.08     30.71 o 
   6  -3  15     2079.16     2186.01     51.66 o 
   7  -3  15      161.77      164.73     23.33 o 
  -4  -2  15     1519.92     1532.60     61.89 o 
  -3  -2  15      168.91      175.69     21.90 o 
  -2  -2  15     3078.58     3208.04     92.84 o 
  -1  -2  15      516.77      523.82     21.35 o 
   0  -2  15     2307.49     2337.30     49.18 o 
   1  -2  15     1230.66     1185.92     32.86 o 
   2  -2  15      363.38      323.66     16.82 o 
   3  -2  15     2266.79     2157.18     47.62 o 
   4  -2  15       12.26       15.27     10.24 o 
   5  -2  15     4085.28     3917.73     74.27 o 
   6  -2  15        9.66       14.47      6.40 o 
   7  -2  15     2144.90     2116.81    110.22 o 
  -4  -1  15      666.19      648.46     39.04 o 
  -3  -1  15     1317.48     1308.35     55.71 o 
  -2  -1  15     1256.62     1295.02     54.28 o 
  -1  -1  15     1913.52     1895.25     57.61 o 
   0  -1  15     2320.13     2307.17     86.89 o 
   1  -1  15      394.34      407.04     18.37 o 
   2  -1  15     1680.05     1663.86     39.81 o 
   3  -1  15      146.61       95.26     10.77 o 
   4  -1  15     2360.89     2266.27     49.14 o 
   5  -1  15      135.30       92.04     11.27 o 
   6  -1  15     1652.50     1622.05     42.07 o 
   7  -1  15      825.22      775.18     28.61 o 
  -4   0  15     1508.17     1508.80     61.42 o 
  -3   0  15     1206.66     1185.04     51.90 o 
  -2   0  15       22.37       20.95     10.00 o 
  -1   0  15     2017.76     1937.97     43.04 o 
   0   0  15       19.93       18.29      6.43 o 
   1   0  15     2810.60     2709.49     64.51 o 
   2   0  15      372.81      357.62     17.34 o 
   3   0  15      952.42      948.56     32.61 o 
   4   0  15     2012.69     1850.86     43.03 o 
   5   0  15       36.74       20.80     14.76 o 
   6   0  15     2587.36     2486.41     79.27 o 
   7   0  15      130.18      107.41     12.74 o 
   8   0  15     1579.98     1542.60     59.04 o 
  -4   1  15     3122.50     3394.67     99.03 o 
  -3   1  15      346.02      381.37     29.52 o 
  -2   1  15     2560.49     2648.13     81.42 o 
  -1   1  15      615.70      606.15     42.14 o 
   0   1  15     1206.28     1192.32     32.06 o 
   1   1  15     1114.47     1111.04     37.61 o 
   2   1  15      339.69      322.76     16.46 o 
   3   1  15     3482.26     3369.88     61.72 o 
   4   1  15      198.46      180.76     18.33 o 
   5   1  15     3773.73     3548.11     65.61 o 
   6   1  15      143.05      128.80     12.96 o 
   7   1  15     1909.72     1805.78     44.58 o 
   8   1  15        7.01       -6.19      8.57 o 
  -4   2  15      633.37      715.12     40.95 o 
  -3   2  15     2506.11     2507.68     79.99 o 
  -2   2  15      645.60      657.51     37.61 o 
  -1   2  15      886.88      873.35     26.97 o 
   0   2  15     1701.05     1739.38     85.22 o 
   1   2  15      213.50      215.48     17.14 o 
   2   2  15     1628.21     1635.34     52.61 o 
   3   2  15      142.05      137.61     11.92 o 
   4   2  15     1591.39     1487.05     37.51 o 
   5   2  15      210.80      172.95     13.63 o 
   6   2  15     1142.21     1102.45     32.81 o 
   7   2  15      773.61      742.19     27.10 o 
   8   2  15      558.37      543.93     23.40 o 
  -4   3  15      432.87      413.74     30.95 o 
  -3   3  15     1406.08     1455.95     58.09 o 
  -2   3  15       31.37       22.85     10.95 o 
  -1   3  15     2063.21     1973.01     66.18 o 
   0   3  15       53.52       51.25      8.20 o 
   1   3  15     1641.19     1582.38     37.54 o 
   2   3  15      495.93      493.09     29.04 o 
   3   3  15     1263.29     1173.14     32.09 o 
   4   3  15     1375.30     1304.96     34.83 o 
   5   3  15      705.98      679.34     24.91 o 
   6   3  15     1835.97     1714.55     42.23 o 
   7   3  15      201.92      178.24     14.46 o 
   8   3  15     1053.08      986.57     31.96 o 
  -4   4  15     2806.68     2905.23     87.60 o 
  -3   4  15      259.32      279.00     26.19 o 
  -2   4  15     1217.03     1155.05     49.04 o 
  -1   4  15      521.69      588.95     33.80 o 
   0   4  15     1807.51     1693.31     46.66 o 
   1   4  15     1371.13     1335.96     34.22 o 
   2   4  15      264.28      262.16     15.10 o 
   3   4  15     3119.67     2927.51     56.17 o 
   4   4  15      223.22      219.57     14.81 o 
   5   4  15     3635.68     3484.22     64.46 o 
   6   4  15        7.75        2.00      6.43 o 
   7   4  15     1596.74     1547.84     40.38 o 
   8   4  15      309.29      321.69     19.52 o 
  -4   5  15       80.42       83.80     14.28 o 
  -3   5  15      682.87      731.78     39.52 o 
  -2   5  15      584.50      599.42     34.76 o 
  -1   5  15      226.58      217.11     21.90 o 
   0   5  15     1867.55     1831.49     56.42 o 
   1   5  15      261.56      270.69     15.29 o 
   2   5  15     3103.47     3099.76     58.17 o 
   3   5  15       64.55       61.20      9.25 o 
   4   5  15     2523.63     2480.93     59.51 o 
   5   5  15      220.96      206.02     14.62 o 
   6   5  15     1670.00     1685.00     41.89 o 
   7   5  15      855.07      904.10     34.28 o 
   8   5  15      489.76      573.87     34.76 o 
  -3   6  15      817.99      797.49     39.52 o 
  -2   6  15      179.03      210.92     21.43 o 
  -1   6  15      948.84      932.70     41.42 o 
   0   6  15        6.68        8.57     11.43 o 
   1   6  15      734.10      736.01     25.07 o 
   2   6  15       88.51      114.34     11.27 o 
   3   6  15      959.40      941.50     32.61 o 
   4   6  15      750.02      773.57     26.43 o 
   5   6  15       92.36       98.52     16.66 o 
   6   6  15     1853.43     1738.73     42.59 o 
   7   6  15       47.75       53.82     12.62 o 
   8   6  15     1143.99     1239.79     50.47 o 
   0   7  15      951.91      996.02     40.95 o 
   1   7  15     1008.01     1130.29     44.75 o 
   2   7  15      811.76      896.52     39.99 o 
   3   7  15     1457.17     1481.18     53.32 o 
   4   7  15      282.28      290.43     23.81 o 
   5   7  15     2134.69     2156.31     68.56 o 
   6   7  15       65.59       71.42     14.76 o 
   7   7  15     1243.60     1242.17     50.94 o 
   0   8  15     1783.75     1892.54     60.94 o 
   1   8  15       53.86       59.99     14.28 o 
   2   8  15     2779.96     2917.61     80.94 o 
   3   8  15       86.47       76.18     15.71 o 
   4   8  15     1478.28     1518.79     56.66 o 
   5   8  15      207.45      226.63     23.81 o 
   6   8  15      270.25      267.10     24.76 o 
   0   9  15        4.90        2.38     10.47 o 
   1   9  15      842.06      900.80     41.90 o 
   2   9  15       70.39       92.37     17.62 o 
   3   9  15      755.54      876.04     42.37 o 
   4   9  15      795.90      855.57     42.85 o 
   5   9  15      197.42      235.20     24.76 o 
   1  10  15     1511.78     1604.49     58.56 o 
   2  10  15      337.12      337.56     28.57 o 
   3  10  15     1673.79     1818.74     64.28 o 
   4  10  15       33.13       21.43     11.90 o 
  -1  -8  16      420.83      408.03     33.33 o 
   0  -8  16      559.74      625.13     37.14 o 
   1  -8  16      791.32      837.00     42.85 o 
  -1  -7  16      953.36     1010.82     34.51 o 
   0  -7  16      634.00      670.73     27.74 o 
   1  -7  16      571.72      615.10     26.97 o 
   2  -7  16       72.41       58.56     13.33 o 
   3  -7  16     1778.88     1787.80     65.23 o 
  -2  -6  16     1072.01     1133.62     51.90 o 
  -1  -6  16      514.47      495.70     24.23 o 
   0  -6  16     1409.21     1500.96     41.41 o 
   1  -6  16       31.63       51.14     10.04 o 
   2  -6  16     2100.51     2146.00     51.32 o 
   3  -6  16       85.06       82.07     12.46 o 
  -2  -5  16        1.60        7.14      8.09 o 
  -1  -5  16      830.70      898.41     31.14 o 
   0  -5  16      265.72      206.76     16.46 o 
   1  -5  16     1808.14     1869.00     46.62 o 
   2  -5  16      322.72      308.30     18.63 o 
   3  -5  16      676.68      661.27     27.02 o 
   4  -5  16      733.06      743.72     29.05 o 
  -3  -4  16      680.27      756.06     42.37 o 
  -2  -4  16     1200.76     1272.17     55.23 o 
  -1  -4  16      909.32      945.33     31.78 o 
   0  -4  16     1222.00     1254.52     36.68 o 
   1  -4  16      987.13      978.10     31.98 o 
   2  -4  16      315.00      326.07     18.82 o 
   3  -4  16     3232.35     3194.88     65.23 o 
   4  -4  16       11.02       16.69      9.76 o 
   5  -4  16     1496.55     1461.68     41.41 o 
  -3  -3  16     1471.96     1613.54     64.28 o 
  -2  -3  16     1433.67     1511.18     60.94 o 
  -1  -3  16      144.55      158.77     22.85 o 
   0  -3  16     1537.45     1551.01     72.85 o 
   1  -3  16        9.64        8.30     10.71 o 
   2  -3  16     2590.47     2522.42     53.84 o 
   3  -3  16        8.61       13.26      6.25 o 
   4  -3  16     1896.70     1811.22     45.27 o 
   5  -3  16      160.08      152.00     14.64 o 
  -3  -2  16     1117.76     1136.48     52.85 o 
  -2  -2  16        2.06       15.24      8.57 o 
  -1  -2  16     3056.82     3178.99     93.32 o 
   0  -2  16       31.27       24.55      7.19 o 
   1  -2  16     1146.16     1100.68     32.61 o 
   2  -2  16      359.60      334.09     26.42 o 
   3  -2  16      516.98      527.39     22.71 o 
   4  -2  16     2318.83     2282.79     51.48 o 
   5  -2  16       53.55       63.40     24.04 o 
   6  -2  16     1930.50     1964.01     48.64 o 
  -3  -1  16      630.33      637.04     38.57 o 
  -2  -1  16     1740.23     1706.86     65.23 o 
  -1  -1  16     1144.62     1110.77     50.47 o 
   0  -1  16     1864.26     1774.25     42.70 o 
   1  -1  16     2528.70     2462.85     52.02 o 
   2  -1  16      114.97      111.73     21.43 o 
   3  -1  16     2885.88     2876.06     58.01 o 
   4  -1  16        6.61        4.56      6.85 o 
   5  -1  16     2204.62     2090.60     48.96 o 
   6  -1  16      235.92      226.94     17.00 o 
  -3   0  16      576.74      615.14     38.57 o 
  -2   0  16      916.06      829.86     44.28 o 
  -1   0  16      112.90      121.88     19.04 o 
   0   0  16     3062.31     2944.02     57.67 o 
   1   0  16        0.17        3.54      6.03 o 
   2   0  16     3505.51     3333.12     62.64 o 
   3   0  16      213.00      178.32     14.13 o 
   4   0  16     1808.49     1661.07     41.68 o 
   5   0  16      952.16      923.55     30.43 o 
   6   0  16     1165.72     1137.86     54.04 o 
  -3   1  16     1212.20     1101.72     51.90 o 
  -2   1  16       22.89       19.04     10.95 o 
  -1   1  16     2207.17     2177.73     73.32 o 
   0   1  16       64.96       55.17     12.14 o 
   1   1  16     1225.97     1103.74     32.13 o 
   2   1  16      267.18      249.78     31.66 o 
   3   1  16      366.82      361.64     18.82 o 
   4   1  16     1773.46     1716.43     47.37 o 
   5   1  16       26.53       32.72     10.24 o 
   6   1  16     1412.99     1302.58     37.33 o 
   7   1  16       38.57       22.59     14.05 o 
  -3   2  16      358.00      373.27     29.52 o 
  -2   2  16      995.58     1026.02     49.04 o 
  -1   2  16      476.25      463.26     31.90 o 
   0   2  16      401.76      397.12     24.76 o 
   1   2  16     1769.47     1817.14     42.42 o 
   2   2  16       33.70       42.76     11.19 o 
   3   2  16     3125.69     3016.41     58.96 o 
   4   2  16       11.58       10.71      8.33 o 
   5   2  16     2481.99     2362.10     51.83 o 
   6   2  16      286.52      319.51     18.33 o 
   7   2  16     1288.73     1220.01     36.50 o 
  -3   3  16      176.06      183.78     23.33 o 
  -2   3  16     1208.00     1223.61     52.85 o 
  -1   3  16      693.59      762.73     40.47 o 
   0   3  16     4064.96     4117.11    118.31 o 
   1   3  16       10.77        9.27      8.81 o 
   2   3  16     2572.07     2524.14     52.10 o 
   3   3  16       37.34       35.51      8.54 o 
   4   3  16     1833.79     1827.98     43.73 o 
   5   3  16      863.05      831.68     28.78 o 
   6   3  16      668.99      709.94     29.76 o 
   7   3  16      523.49      521.98     23.40 o 
  -3   4  16     1053.75     1098.39     49.99 o 
  -2   4  16        3.61        4.76      8.09 o 
  -1   4  16     2970.57     3201.85     91.89 o 
   0   4  16      120.88      138.31     13.08 o 
   1   4  16     2000.01     2038.33     45.60 o 
   2   4  16     1144.90     1134.93     32.95 o 
   3   4  16      265.28      271.15     16.64 o 
   4   4  16     2717.12     2760.24     73.56 o 
   5   4  16       68.96       71.26     12.38 o 
   6   4  16     1757.62     1766.00     44.07 o 
   7   4  16        0.14        2.16      7.38 o 
  -3   5  16      371.93      369.46     27.14 o 
  -2   5  16      501.57      530.86     33.80 o 
  -1   5  16      638.96      713.69     39.04 o 
   0   5  16      593.35      578.34     25.95 o 
   1   5  16     3125.60     3258.72     61.54 o 
   2   5  16       14.13       13.69      6.90 o 
   3   5  16     2953.24     2990.68     58.90 o 
   4   5  16        7.00       -0.65      5.88 o 
   5   5  16     2058.57     2063.46     52.61 o 
   6   5  16      225.91      220.06     16.66 o 
   7   5  16      976.28      977.46     45.71 o 
  -3   6  16      405.93      451.83     28.09 o 
  -1   6  16      135.68      150.45     20.00 o 
   0   6  16     4462.41     4777.54    136.17 o 
   1   6  16        0.85        3.40      6.06 o 
   2   6  16     2305.58     2406.07     51.32 o 
   3   6  16      222.18      232.62     15.81 o 
   4   6  16     1149.91     1176.21     51.42 o 
   5   6  16     1297.81     1313.33     37.03 o 
   6   6  16      824.66      856.28     29.46 o 
   7   6  16      677.45      691.79     36.18 o 
   0   7  16      116.74      113.79     18.57 o 
   1   7  16      498.42      553.72     33.33 o 
   2   7  16     1177.40     1320.73     51.42 o 
   3   7  16      618.36      628.94     35.23 o 
   4   7  16      971.95     1107.43     48.56 o 
   5   7  16      140.70      149.02     21.43 o 
   1   8  16     2929.19     3227.08     87.60 o 
   2   8  16      163.06      179.02     21.90 o 
   3   8  16     2303.54     2537.20     77.13 o 
   4   8  16       42.15       86.18     17.62 o 
   5   8  16     1492.27     1495.47     58.56 o 
   1   9  16       44.05       41.42     15.71 o 
   2   9  16      850.43      860.33     43.80 o 
   3   9  16      456.02      499.92     33.80 o 
   0  -6  17      101.91       93.32     20.95 o 
   0  -5  17     2075.95     2144.70     51.66 o 
   1  -5  17      235.22      234.45     18.10 o 
   2  -5  17     1184.32     1168.83     49.75 o 
  -1  -4  17      532.95      565.62     36.18 o 
   0  -4  17      280.90      296.32     19.18 o 
   1  -4  17      745.53      775.63     29.78 o 
   2  -4  17     1400.58     1377.50     40.06 o 
   3  -4  17       79.01       88.15     12.54 o 
  -1  -3  17      470.08      459.92     32.85 o 
   0  -3  17       14.95       10.60      6.98 o 
   1  -3  17     1535.52     1583.52     42.56 o 
   2  -3  17      450.66      433.08     30.95 o 
   3  -3  17     1872.51     1873.96     47.13 o 
   4  -3  17      382.04      382.77     20.80 o 
  -2  -2  17     1865.27     1953.96     72.85 o 
  -1  -2  17      131.40      140.45     20.95 o 
   0  -2  17     3592.87     3731.54     70.46 o 
   1  -2  17      248.88      250.96     17.32 o 
   2  -2  17     1426.66     1415.01     39.17 o 
   3  -2  17      500.91      467.69     22.55 o 
   4  -2  17      853.57      828.46     30.29 o 
  -2  -1  17      480.79      473.73     33.80 o 
  -1  -1  17     1683.01     1560.69     62.37 o 
   0  -1  17      321.29      333.47     19.19 o 
   1  -1  17      878.34      887.68     30.16 o 
   2  -1  17     1206.80     1211.69     35.64 o 
   3  -1  17        3.08        5.71      6.19 o 
   4  -1  17      943.17      893.44     31.14 o 
   5  -1  17        4.88        2.34      5.11 o 
  -2   0  17       36.43       20.95      9.52 o 
  -1   0  17     1426.58     1411.67     59.04 o 
   0   0  17       23.36       22.52      8.12 o 
   1   0  17     3177.18     3156.06     80.22 o 
   2   0  17      111.37      117.46     12.93 o 
   3   0  17     2439.67     2409.46    125.93 o 
   4   0  17      100.09      121.64     13.63 o 
   5   0  17      680.42      655.18     28.57 o 
  -2   1  17     2012.78     2079.65     75.23 o 
  -1   1  17      142.64      172.83     22.85 o 
   0   1  17     1992.70     1947.97     45.89 o 
   1   1  17      160.48      145.67     13.90 o 
   2   1  17     1143.14     1108.56     33.44 o 
   3   1  17      394.92      409.21     20.70 o 
   4   1  17      514.05      541.82     23.90 o 
   5   1  17     1030.32     1030.55     33.83 o 
  -2   2  17      246.53      235.68     26.19 o 
  -1   2  17     1789.76     1763.99     66.66 o 
   0   2  17      256.24      243.96     21.19 o 
   1   2  17      398.79      404.16     20.46 o 
   2   2  17      933.12      890.28     29.91 o 
   3   2  17      212.40      226.93     16.30 o 
   4   2  17     1418.38     1377.75     38.54 o 
   5   2  17       20.68       28.75      9.28 o 
   6   2  17      947.54      905.56     44.75 o 
  -2   3  17      226.15      252.82     25.71 o 
  -1   3  17     2071.78     2137.74     74.27 o 
   0   3  17      226.66      244.91     16.74 o 
   1   3  17     1717.18     1618.21     41.15 o 
   2   3  17        2.18       -3.42      6.22 o 
   3   3  17     1070.43     1081.18     33.31 o 
   4   3  17      220.87      226.61     17.00 o 
   5   3  17      911.86      905.30     31.14 o 
   6   3  17      921.40      966.51     45.71 o 
  -2   4  17     2578.54     2810.96     87.60 o 
  -1   4  17      213.07      215.68     24.28 o 
   0   4  17     3526.58     3516.73     66.35 o 
   1   4  17       93.83       81.12     11.61 o 
   2   4  17     1328.28     1327.93     37.30 o 
   3   4  17      724.62      737.39     46.66 o 
   4   4  17     1696.67     1792.69     44.92 o 
   5   4  17     2202.00     2278.35     52.18 o 
   6   4  17      467.04      497.06     31.90 o 
  -2   5  17       93.85       81.89     15.24 o 
  -1   5  17     1601.36     1820.65     66.18 o 
   0   5  17     1072.54     1172.19     51.42 o 
   1   5  17      713.87      776.76     28.04 o 
   2   5  17      895.78      895.48     30.12 o 
   3   5  17      323.07      345.70     22.62 o 
   4   5  17      927.10      895.09     30.80 o 
   5   5  17        0.54        1.39      5.15 o 
   6   5  17     1429.50     1422.14     56.18 o 
   1   6  17     1045.08     1107.81     47.85 o 
   2   6  17        2.79       -0.79      8.81 o 
   3   6  17      757.37      704.18     26.76 o 
   4   6  17      170.93      150.86     20.95 o 
   5   6  17     1056.84     1293.12     51.90 o 
   1   7  17      670.71      750.35     39.04 o 
   2   7  17      717.01      719.88     38.57 o 
   3   7  17      564.25      591.33     35.71 o 
   1   8  17      642.32      664.65     38.57 o 
   2   8  17      335.91      338.04     29.52 o 
   0  -4  18     1415.31     1463.09     59.99 o 
   0  -3  18      693.03      728.45     41.90 o 
   1  -3  18       15.92       19.52     15.71 o 
   2  -3  18     1018.26      977.93     48.09 o 
   0  -2  18       19.95       25.71     15.71 o 
   1  -2  18     1637.80     1603.54     59.51 o 
   2  -2  18      211.20      183.78     23.33 o 
   0  -1  18     3181.05     3303.26     89.51 o 
   1  -1  18      713.30      710.81     28.28 o 
   2  -1  18      696.08      656.58     27.27 o 
   3  -1  18      907.54      832.65     30.47 o 
   0   0  18      993.67      949.43     32.57 o 
   1   0  18     1039.67     1122.08     48.56 o 
   2   0  18     2181.67     2167.63     51.12 o 
   3   0  18      159.30      168.52     15.32 o 
   0   1  18      132.73      157.12     21.43 o 
   1   1  18     1903.61     1964.46     58.09 o 
   2   1  18      834.33      785.72     29.08 o 
   3   1  18     1150.75     1104.45     34.97 o 
   4   1  18      447.78      433.07     23.09 o 
   0   2  18     2380.38     2455.78     82.37 o 
   1   2  18      798.88      839.77     79.99 o 
   2   2  18      596.12      570.16     25.00 o 
   3   2  18     1513.03     1558.86     42.23 o 
   4   2  18      222.78      215.96     17.00 o 
   0   3  18     1462.18     1425.95     59.51 o 
   1   3  18      249.53      232.48     17.34 o 
   2   3  18     1951.28     2021.30     97.60 o 
   3   3  18        6.73       11.79      7.40 o 
   4   3  18     1405.74     1371.72     53.09 o 
   0   4  18        1.72        9.52      6.67 o 
   1   4  18     1149.15     1138.25     35.12 o 
   2   4  18      221.37      233.56     17.34 o 
   3   4  18      505.83      491.48     24.28 o 
   4   4  18      714.05      758.45     39.99 o 
   1   5  18      638.58      659.92     26.75 o 
   2   5  18      322.06      340.19     19.64 o 
   3   5  18     1516.37     1608.78     61.89 o 
   4   5  18       51.74       69.99     13.33 o 
   5   5  18     1896.03     1838.27     65.70 o 
   1   6  18       18.88       37.61     16.19 o 
                                                 
